# Supplementary material for: Synthesis and Characterization of 2-(((2,7-Dihydroxynaphthalen-1-yl)methylene)amino)-3′,6′-bis(ethylamino)-2′,7′-dimethylspiro[isoindoline-1,9′-xanthen]-3-one and Colorimetric Detection of Uranium in Water
Source: Molbank. Author manuscript; Available in PMC 2023 Sep 29. (PMC10540563; doi:10.3390/m1725)
Supplement: CIF [file NIHMS1933183-supplement-CIF.cif]

data_DS_4_203c_0m_a
_audit_contact_author_address     '82 University Place Burlington VT 05405'
_audit_contact_author_email       dseth@uvm.edu
_audit_contact_author_name        'Dennis M Seth Jr'
_audit_contact_author_phone       ?
_audit_creation_method
;FinalCif V123 by Daniel Kratzert, Freiburg 2023, 
https://dkratzert.de/finalcif.html
;
_publ_contact_author_id_orcid     ?
_publ_section_references
;Sheldrick, G.M. (2015). Acta Cryst. A71, 3-8.
Sheldrick, G.M. (2015). Acta Cryst. C71, 3-8.
;
_shelx_SHELXL_version_number      '2018/3'
_chemical_name_systematic         ?
_chemical_name_common             'PROM 1'
_chemical_formula_sum             'C41 H40 N6 O4'
_chemical_formula_moiety          C41H40N6O4
_chemical_formula_weight          680.79
_chemical_melting_point           ?
_space_group_crystal_system       triclinic
_space_group_IT_number            2
_vrf_THETM01_DS_4_203c_0m_a
;PROBLEM: The value of sine(theta_max)/wavelength is less than 0.575
RESPONSE: The run was done with 60 second frames; the crystal was small and 
weakly diffracting.
;
_space_group_name_H-M_alt         'P -1'
_space_group_name_Hall            '-P 1'
_shelx_space_group_comment
;
The symmetry employed for this shelxl refinement is uniquely defined
by the following loop, which should always be used as a source of
symmetry information in preference to the above space-group names.
They are only intended as comments.
;

loop_
_space_group_symop_operation_xyz
'x, y, z'
'-x, -y, -z'

_cell_length_a                    11.37(3)
_cell_length_b                    11.51(3)
_cell_length_c                    14.38(3)
_cell_angle_alpha                 80.06(3)
_cell_angle_beta                  74.82(3)
_cell_angle_gamma                 85.75(3)
_cell_volume                      1789(7)
_cell_formula_units_Z             2
_cell_measurement_temperature     150(2)
_cell_measurement_reflns_used     1749
_cell_measurement_theta_min       2.508
_cell_measurement_theta_max       20.735
_exptl_crystal_description        block
_exptl_crystal_colour             yellow
_exptl_crystal_recrystallization_method 'crystallized out of acetonitrile and ethanol'
_exptl_crystal_density_meas       ?
_exptl_crystal_density_method     ?
_exptl_crystal_density_diffrn     1.264
_exptl_crystal_F_000              720
_exptl_crystal_size_max           0.164
_exptl_crystal_size_mid           0.125
_exptl_crystal_size_min           0.078
_exptl_absorpt_coefficient_mu     0.083
_exptl_absorpt_correction_type    multi-scan
_exptl_absorpt_correction_T_min   0.6616
_exptl_absorpt_correction_T_max   0.7448
_exptl_absorpt_process_details
;SADABS-2016/2 - Bruker AXS area detector scaling and absorption correction: 
Krause, L., Herbst-Irmer, R., Sheldrick G.M. & Stalke D., J. Appl. Cryst. 48 
(2015) 3-10
;
_exptl_absorpt_special_details    ?
_shelx_estimated_absorpt_T_min    ?
_shelx_estimated_absorpt_T_max    ?
_exptl_transmission_factor_min    0.6616
_exptl_transmission_factor_max    0.7448
_exptl_special_details            ?
_diffrn_ambient_temperature       150(2)
_diffrn_ambient_environment       N~2~
_diffrn_radiation_type            MoK\a
_diffrn_radiation_wavelength      0.71073
_diffrn_radiation_monochromator   graphite
_diffrn_measurement_ambient_temperature_device_make 'Oxford Cryostream 700'
_diffrn_radiation_probe           x-ray
_diffrn_source                    ?
_diffrn_source_type               ?
_diffrn_source_voltage            50.0
_diffrn_source_current            30.0
_diffrn_detector                  ?
_diffrn_detector_type             ?
_diffrn_detector_area_resol_mean  8.3333
_diffrn_measurement_device        'Bruker SMART CCD area-detector'
_diffrn_measurement_device_type   'Bruker APEX2 QUAZAR'
_diffrn_measurement_method        "\w' and \f scans"
_diffrn_measurement_specimen_support 'MiTeGen micromount'
_diffrn_reflns_number             14714
_diffrn_reflns_av_unetI/netI      0.0952
_diffrn_reflns_av_R_equivalents   0.0799
_diffrn_reflns_theta_min          1.797
_diffrn_reflns_theta_max          23.742
_diffrn_reflns_theta_full         23.742
_diffrn_reflns_limit_h_min        -12
_diffrn_reflns_limit_h_max        12
_diffrn_reflns_limit_k_min        -12
_diffrn_reflns_limit_k_max        12
_diffrn_reflns_limit_l_min        -16
_diffrn_reflns_limit_l_max        16
_diffrn_measured_fraction_theta_max 0.981
_diffrn_measured_fraction_theta_full 0.981
_diffrn_reflns_Laue_measured_fraction_max 0.981
_diffrn_reflns_Laue_measured_fraction_full 0.981
_diffrn_reflns_point_group_measured_fraction_max 0.981
_diffrn_reflns_point_group_measured_fraction_full 0.981
_reflns_number_total              5320
_reflns_number_gt                 2794
_reflns_threshold_expression      'I > 2\s(I)'
_reflns_Friedel_coverage          0.000
_reflns_Friedel_fraction_max      .
_reflns_Friedel_fraction_full     .
_reflns_special_details
;
 Reflections were merged by SHELXL according to the crystal
 class for the calculation of statistics and refinement.
 
 _reflns_Friedel_fraction is defined as the number of unique
 Friedel pairs measured divided by the number that would be
 possible theoretically, ignoring centric projections and
 systematic absences.
;
_computing_data_collection        'Bruker BIS 2016.5.0.1/14-Jun-2016 && APEX3_2016.5-0'
_computing_cell_refinement        'SAINT V8.37A'
_computing_data_reduction         'SAINT V8.37A'
_computing_structure_solution     'SHELXT 2014/5 (Sheldrick, 2014)'
_computing_structure_refinement   'SHELXL-2018/3 (Sheldrick, 2018)'
_computing_molecular_graphics     ?
_computing_publication_material   ?
_refine_special_details           ?
_refine_ls_structure_factor_coef  Fsqd
_refine_ls_matrix_type            full
_refine_ls_weighting_scheme       calc
_refine_ls_weighting_details      'w=1/[\s^2^(Fo^2^)+(0.0421P)^2^] where P=(Fo^2^+2Fc^2^)/3'
_atom_sites_solution_primary      direct
_atom_sites_solution_secondary    direct
_atom_sites_solution_hydrogens    mixed
_refine_ls_hydrogen_treatment     mixed
_refine_ls_number_reflns          5320
_refine_ls_number_parameters      479
_refine_ls_number_restraints      0
_refine_ls_R_factor_all           0.1085
_refine_ls_R_factor_gt            0.0450
_refine_ls_wR_factor_ref          0.1066
_refine_ls_wR_factor_gt           0.0865
_refine_ls_goodness_of_fit_ref    0.897
_refine_ls_restrained_S_all       0.897
_refine_ls_shift/su_max           0.016
_refine_ls_shift/su_mean          0.000
_refine_diff_density_max          0.167
_refine_diff_density_min          -0.203
_refine_diff_density_rms          0.043
_refine_ls_extinction_method      none
_refine_ls_extinction_coef        .

loop_
_atom_type_symbol
_atom_type_description
_atom_type_scat_dispersion_real
_atom_type_scat_dispersion_imag
_atom_type_scat_source
'C' 'C' 0.0033 0.0016 'International Tables Vol C Tables 4.2.6.8 and 6.1.1.4'
'H' 'H' 0.0000 0.0000 'International Tables Vol C Tables 4.2.6.8 and 6.1.1.4'
'N' 'N' 0.0061 0.0033 'International Tables Vol C Tables 4.2.6.8 and 6.1.1.4'
'O' 'O' 0.0106 0.0060 'International Tables Vol C Tables 4.2.6.8 and 6.1.1.4'

_geom_special_details
;
 All esds (except the esd in the dihedral angle between two l.s. planes)
 are estimated using the full covariance matrix.  The cell esds are taken
 into account individually in the estimation of esds in distances, angles
 and torsion angles; correlations between esds in cell parameters are only
 used when they are defined by crystal symmetry.  An approximate (isotropic)
 treatment of cell esds is used for estimating esds involving l.s. planes.
;

loop_
_atom_site_label
_atom_site_type_symbol
_atom_site_fract_x
_atom_site_fract_y
_atom_site_fract_z
_atom_site_U_iso_or_equiv
_atom_site_adp_type
_atom_site_occupancy
_atom_site_site_symmetry_order
_atom_site_calc_flag
_atom_site_refinement_flags_posn
_atom_site_refinement_flags_adp
_atom_site_refinement_flags_occupancy
_atom_site_disorder_assembly
_atom_site_disorder_group
O1 O 0.78961(16) 0.62333(14) 0.61667(13) 0.0333(5) Uani 1 1 d . . . . .
N1 N 0.6175(2) 0.6345(2) 0.34828(19) 0.0513(8) Uani 1 1 d . . . . .
C1 C 0.7048(2) 0.6249(2) 0.48500(19) 0.0350(7) Uani 1 1 d . . . . .
H1 H 0.706782 0.708560 0.475593 0.042 Uiso 1 1 calc R U . . .
H1N H 0.578(2) 0.590(2) 0.3195(19) 0.053 Uiso 1 1 d . U . . .
N2 N 1.0606(2) 0.6544(2) 0.81182(18) 0.0439(7) Uani 1 1 d . . . . .
C2 C 0.6604(2) 0.5703(3) 0.4235(2) 0.0376(7) Uani 1 1 d . . . . .
H2N H 1.118(2) 0.615(2) 0.843(2) 0.056 Uiso 1 1 d . U . . .
O3 O 0.37611(17) 0.31950(16) 0.91954(14) 0.0414(6) Uani 1 1 d . . . . .
H3O H 0.445(3) 0.297(3) 0.884(2) 0.062 Uiso 1 1 d . U . . .
N3 N 0.69331(18) 0.29953(17) 0.73761(15) 0.0289(6) Uani 1 1 d . . . . .
C3 C 0.6602(2) 0.4456(2) 0.4375(2) 0.0335(7) Uani 1 1 d . . . . .
O4 O 0.67559(19) 0.87802(17) 0.81141(16) 0.0565(7) Uani 1 1 d . . . . .
N4 N 0.59219(18) 0.34511(17) 0.79862(15) 0.0285(6) Uani 1 1 d . . . . .
C4 C 0.7025(2) 0.3832(2) 0.5135(2) 0.0346(7) Uani 1 1 d . . . . .
H4 H 0.702575 0.299430 0.522657 0.041 Uiso 1 1 calc R U . . .
H4O H 0.658(2) 0.957(2) 0.8204(19) 0.052 Uiso 1 1 d . U . . .
N5 N 0.6805(4) 1.0619(4) 0.4781(4) 0.1281(17) Uani 1 1 d . . . . .
C5 C 0.7456(2) 0.4368(2) 0.57791(19) 0.0282(7) Uani 1 1 d . . . . .
N6 N 0.0647(3) -0.0929(3) 1.1031(3) 0.0894(12) Uani 1 1 d . . . . .
C6 C 0.7464(2) 0.5579(2) 0.56054(19) 0.0286(7) Uani 1 1 d . . . . .
C7 C 0.7943(2) 0.3650(2) 0.65930(18) 0.0268(7) Uani 1 1 d . . . . .
C8 C 0.8636(2) 0.4424(2) 0.69988(18) 0.0258(7) Uani 1 1 d . . . . .
C9 C 0.8603(2) 0.5634(2) 0.67653(18) 0.0264(7) Uani 1 1 d . . . . .
C10 C 0.9242(2) 0.6349(2) 0.71210(19) 0.0314(7) Uani 1 1 d . . . . .
H10 H 0.919287 0.718202 0.694163 0.038 Uiso 1 1 calc R U . . .
C11 C 0.9959(2) 0.5849(2) 0.7744(2) 0.0327(7) Uani 1 1 d . . . . .
C12 C 1.0011(2) 0.4607(2) 0.80117(19) 0.0314(7) Uani 1 1 d . . . . .
C13 C 0.9360(2) 0.3937(2) 0.76317(19) 0.0318(7) Uani 1 1 d . . . . .
H13 H 0.940122 0.310275 0.780569 0.038 Uiso 1 1 calc R U . . .
C14 C 0.6170(3) 0.3832(2) 0.3695(2) 0.0498(9) Uani 1 1 d . . . . .
H14A H 0.663388 0.409357 0.302211 0.075 Uiso 1 1 calc R U . . .
H14B H 0.530165 0.401736 0.375240 0.075 Uiso 1 1 calc R U . . .
H14C H 0.629438 0.297798 0.386605 0.075 Uiso 1 1 calc R U . . .
C15 C 1.0749(3) 0.4031(2) 0.8704(2) 0.0505(9) Uani 1 1 d . . . . .
H15A H 1.161381 0.418377 0.841010 0.076 Uiso 1 1 calc R U . . .
H15B H 1.062843 0.317765 0.883901 0.076 Uiso 1 1 calc R U . . .
H15C H 1.048374 0.435499 0.931555 0.076 Uiso 1 1 calc R U . . .
C16 C 0.8740(2) 0.2594(2) 0.62774(19) 0.0291(7) Uani 1 1 d . . . . .
C17 C 0.9853(2) 0.2617(2) 0.5586(2) 0.0395(8) Uani 1 1 d . . . . .
H17 H 1.017432 0.334015 0.521203 0.047 Uiso 1 1 calc R U . . .
C18 C 1.0479(3) 0.1555(3) 0.5458(2) 0.0435(8) Uani 1 1 d . . . . .
H18 H 1.124006 0.155259 0.498583 0.052 Uiso 1 1 calc R U . . .
C19 C 1.0025(3) 0.0497(3) 0.5999(2) 0.0437(8) Uani 1 1 d . . . . .
H19 H 1.048317 -0.021722 0.590590 0.052 Uiso 1 1 calc R U . . .
C20 C 0.8904(3) 0.0473(2) 0.6677(2) 0.0381(8) Uani 1 1 d . . . . .
H20 H 0.857910 -0.025066 0.704486 0.046 Uiso 1 1 calc R U . . .
C21 C 0.8266(2) 0.1542(2) 0.68037(19) 0.0299(7) Uani 1 1 d . . . . .
C22 C 0.7102(2) 0.1791(2) 0.7494(2) 0.0308(7) Uani 1 1 d . . . . .
C23 C 0.5812(2) 0.4558(2) 0.80313(18) 0.0282(7) Uani 1 1 d . . . . .
H23 H 0.641216 0.507332 0.761177 0.034 Uiso 1 1 calc R U . . .
C24 C 0.4793(2) 0.5040(2) 0.87082(18) 0.0259(6) Uani 1 1 d . . . . .
C25 C 0.3812(2) 0.4350(2) 0.92589(19) 0.0317(7) Uani 1 1 d . . . . .
C26 C 0.2824(2) 0.4821(3) 0.99220(19) 0.0373(7) Uani 1 1 d . . . . .
H26 H 0.216722 0.433482 1.028673 0.045 Uiso 1 1 calc R U . . .
C27 C 0.2811(2) 0.5962(3) 1.0039(2) 0.0395(8) Uani 1 1 d . . . . .
H27 H 0.212981 0.627203 1.047478 0.047 Uiso 1 1 calc R U . . .
C28 C 0.3787(2) 0.6705(2) 0.95283(19) 0.0326(7) Uani 1 1 d . . . . .
C29 C 0.3794(3) 0.7879(2) 0.9689(2) 0.0406(8) Uani 1 1 d . . . . .
H29 H 0.311721 0.818377 1.013278 0.049 Uiso 1 1 calc R U . . .
C30 C 0.4748(3) 0.8584(2) 0.9222(2) 0.0439(8) Uani 1 1 d . . . . .
H30 H 0.473799 0.937448 0.933403 0.053 Uiso 1 1 calc R U . . .
C31 C 0.5746(3) 0.8127(2) 0.8574(2) 0.0400(8) Uani 1 1 d . . . . .
C32 C 0.5773(2) 0.7000(2) 0.8389(2) 0.0359(7) Uani 1 1 d . . . . .
H32 H 0.645965 0.671806 0.793984 0.043 Uiso 1 1 calc R U . . .
C33 C 0.4792(2) 0.6249(2) 0.88553(18) 0.0278(7) Uani 1 1 d . . . . .
C34 C 1.0785(3) 0.7783(2) 0.7715(2) 0.0569(10) Uani 1 1 d . . . . .
H34A H 0.999003 0.822022 0.783895 0.068 Uiso 1 1 calc R U . . .
H34B H 1.113011 0.786929 0.700031 0.068 Uiso 1 1 calc R U . . .
C35 C 1.1642(3) 0.8298(3) 0.8177(3) 0.0809(12) Uani 1 1 d . . . . .
H35A H 1.245370 0.792227 0.799414 0.121 Uiso 1 1 calc R U . . .
H35B H 1.133223 0.815352 0.888857 0.121 Uiso 1 1 calc R U . . .
H35C H 1.169477 0.914948 0.794656 0.121 Uiso 1 1 calc R U . . .
C36 C 0.5975(3) 0.7627(3) 0.3362(2) 0.0630(10) Uani 1 1 d . . . . .
H36A H 0.569441 0.787614 0.401156 0.076 Uiso 1 1 calc R U . . .
H36B H 0.532749 0.785287 0.301317 0.076 Uiso 1 1 calc R U . . .
C37 C 0.7110(4) 0.8248(3) 0.2803(3) 0.0935(14) Uani 1 1 d . . . . .
H37A H 0.739780 0.799028 0.216470 0.140 Uiso 1 1 calc R U . . .
H37B H 0.773776 0.805971 0.316491 0.140 Uiso 1 1 calc R U . . .
H37C H 0.694102 0.910168 0.271233 0.140 Uiso 1 1 calc R U . . .
C38 C 0.5748(4) 0.9074(4) 0.6189(3) 0.1142(16) Uani 1 1 d . . . . .
H38A H 0.524702 0.859399 0.595165 0.171 Uiso 1 1 calc R U . . .
H38B H 0.522704 0.946999 0.670760 0.171 Uiso 1 1 calc R U . . .
H38C H 0.635747 0.856527 0.644715 0.171 Uiso 1 1 calc R U . . .
O2 O 0.63806(17) 0.11007(15) 0.80768(14) 0.0422(5) Uani 1 1 d . . . . .
C39 C 0.6349(4) 0.9938(4) 0.5404(4) 0.0805(13) Uani 1 1 d . . . . .
C40 C 0.1772(4) 0.0955(4) 1.0141(3) 0.1070(15) Uani 1 1 d . . . . .
H40A H 0.190289 0.098572 0.943643 0.160 Uiso 1 1 calc R U . . .
H40B H 0.256119 0.094511 1.029848 0.160 Uiso 1 1 calc R U . . .
H40C H 0.128618 0.165066 1.034232 0.160 Uiso 1 1 calc R U . . .
C41 C 0.1131(4) -0.0103(4) 1.0653(3) 0.0649(11) Uani 1 1 d . . . . .

loop_
_atom_site_aniso_label
_atom_site_aniso_U_11
_atom_site_aniso_U_22
_atom_site_aniso_U_33
_atom_site_aniso_U_23
_atom_site_aniso_U_13
_atom_site_aniso_U_12
O1 0.0429(12) 0.0234(10) 0.0382(12) -0.0034(9) -0.0190(10) -0.0017(9)
N1 0.070(2) 0.0402(17) 0.0540(19) 0.0006(15) -0.0391(16) -0.0052(14)
C1 0.0405(19) 0.0280(16) 0.0386(18) -0.0004(15) -0.0161(16) -0.0025(14)
N2 0.0520(18) 0.0325(16) 0.0568(18) -0.0034(14) -0.0310(14) -0.0082(13)
C2 0.0374(19) 0.0421(19) 0.0354(19) -0.0014(16) -0.0157(16) -0.0021(15)
O3 0.0386(13) 0.0356(12) 0.0467(14) -0.0047(10) -0.0032(11) -0.0112(10)
N3 0.0312(13) 0.0197(13) 0.0330(14) -0.0059(11) -0.0022(11) -0.0015(10)
C3 0.0288(17) 0.0407(19) 0.0335(18) -0.0040(15) -0.0121(14) -0.0054(14)
O4 0.0627(15) 0.0224(11) 0.0768(16) -0.0119(12) 0.0010(13) -0.0106(11)
N4 0.0290(13) 0.0226(13) 0.0343(14) -0.0068(11) -0.0071(11) -0.0005(10)
C4 0.0375(18) 0.0301(16) 0.0371(18) -0.0074(15) -0.0086(15) -0.0059(14)
N5 0.108(3) 0.097(3) 0.159(5) 0.013(3) -0.023(3) 0.011(3)
C5 0.0293(17) 0.0248(16) 0.0286(17) -0.0019(14) -0.0054(14) -0.0019(13)
N6 0.108(3) 0.067(2) 0.090(3) 0.005(2) -0.030(2) -0.004(2)
C6 0.0281(16) 0.0309(17) 0.0292(17) -0.0079(15) -0.0091(14) -0.0012(13)
C7 0.0252(16) 0.0257(15) 0.0294(16) -0.0040(13) -0.0058(14) -0.0045(13)
C8 0.0238(16) 0.0226(16) 0.0310(17) -0.0048(13) -0.0062(14) -0.0026(12)
C9 0.0260(16) 0.0264(17) 0.0266(16) -0.0023(14) -0.0076(14) -0.0009(13)
C10 0.0351(17) 0.0232(15) 0.0385(18) -0.0052(14) -0.0133(15) -0.0033(13)
C11 0.0310(17) 0.0342(18) 0.0350(17) -0.0078(15) -0.0089(15) -0.0067(14)
C12 0.0321(17) 0.0327(18) 0.0307(17) -0.0040(14) -0.0106(14) -0.0012(14)
C13 0.0326(17) 0.0268(16) 0.0354(17) -0.0056(14) -0.0072(15) -0.0014(13)
C14 0.057(2) 0.050(2) 0.050(2) -0.0128(17) -0.0233(17) -0.0081(17)
C15 0.059(2) 0.0391(19) 0.059(2) -0.0025(17) -0.0294(19) -0.0030(16)
C16 0.0320(17) 0.0283(16) 0.0296(17) -0.0071(14) -0.0111(14) -0.0001(13)
C17 0.0371(18) 0.0372(18) 0.0411(19) -0.0080(15) -0.0033(16) -0.0020(15)
C18 0.0371(19) 0.049(2) 0.042(2) -0.0151(17) -0.0018(16) 0.0033(16)
C19 0.049(2) 0.0336(19) 0.049(2) -0.0139(17) -0.0125(18) 0.0079(16)
C20 0.047(2) 0.0269(17) 0.0389(19) -0.0041(14) -0.0096(16) 0.0027(15)
C21 0.0368(18) 0.0234(16) 0.0323(17) -0.0070(14) -0.0119(15) -0.0004(14)
C22 0.0376(18) 0.0225(16) 0.0342(18) -0.0058(14) -0.0111(15) -0.0024(14)
C23 0.0304(17) 0.0235(16) 0.0301(17) -0.0016(13) -0.0076(14) -0.0039(13)
C24 0.0257(16) 0.0242(15) 0.0290(16) -0.0034(13) -0.0095(13) -0.0002(13)
C25 0.0333(18) 0.0286(16) 0.0349(18) -0.0040(14) -0.0114(15) -0.0051(14)
C26 0.0254(17) 0.049(2) 0.0361(18) -0.0030(16) -0.0065(15) -0.0053(15)
C27 0.0310(18) 0.051(2) 0.0363(19) -0.0126(16) -0.0061(15) 0.0064(16)
C28 0.0309(17) 0.0351(17) 0.0328(17) -0.0064(15) -0.0107(15) 0.0048(14)
C29 0.043(2) 0.0391(19) 0.0408(19) -0.0159(16) -0.0095(16) 0.0092(16)
C30 0.055(2) 0.0292(17) 0.052(2) -0.0179(16) -0.0153(18) 0.0051(16)
C31 0.048(2) 0.0260(17) 0.045(2) -0.0072(15) -0.0071(17) -0.0047(15)
C32 0.0353(18) 0.0305(17) 0.0383(18) -0.0072(15) -0.0017(15) -0.0017(14)
C33 0.0290(16) 0.0277(16) 0.0267(16) -0.0026(13) -0.0097(14) 0.0035(13)
C34 0.072(2) 0.0322(19) 0.081(3) -0.0084(18) -0.045(2) -0.0083(17)
C35 0.102(3) 0.045(2) 0.120(3) -0.008(2) -0.068(3) -0.018(2)
C36 0.081(3) 0.059(2) 0.057(2) 0.002(2) -0.037(2) -0.005(2)
C37 0.124(4) 0.073(3) 0.076(3) 0.006(2) -0.017(3) -0.030(3)
C38 0.143(4) 0.112(4) 0.088(4) 0.014(3) -0.050(3) -0.002(3)
O2 0.0488(13) 0.0221(11) 0.0471(13) -0.0026(10) 0.0033(11) -0.0089(10)
C39 0.082(3) 0.070(3) 0.096(4) -0.009(3) -0.040(3) 0.014(3)
C40 0.117(4) 0.100(3) 0.101(4) 0.031(3) -0.045(3) -0.041(3)
C41 0.072(3) 0.069(3) 0.056(3) -0.007(2) -0.028(2) 0.013(2)

loop_
_geom_bond_atom_site_label_1
_geom_bond_atom_site_label_2
_geom_bond_distance
_geom_bond_site_symmetry_2
_geom_bond_publ_flag
O1 C6 1.390(3) . ?
O1 C9 1.392(3) . ?
N1 C2 1.379(4) . ?
N1 C36 1.464(5) . ?
N1 H1N 0.92(3) . ?
C1 C2 1.380(4) . ?
C1 C6 1.387(4) . ?
C1 H1 0.9500 . ?
N2 C11 1.385(4) . ?
N2 C34 1.452(5) . ?
N2 H2N 0.93(3) . ?
C2 C3 1.414(5) . ?
O3 C25 1.355(4) . ?
O3 H3O 0.86(3) . ?
N3 C22 1.373(4) . ?
N3 N4 1.381(3) . ?
N3 C7 1.522(4) . ?
C3 C4 1.377(4) . ?
C3 C14 1.504(4) . ?
O4 C31 1.371(4) . ?
O4 H4O 0.94(3) . ?
N4 C23 1.282(4) . ?
C4 C5 1.400(4) . ?
C4 H4 0.9500 . ?
N5 C39 1.122(5) . ?
C5 C6 1.373(5) . ?
C5 C7 1.516(4) . ?
N6 C41 1.116(5) . ?
C7 C8 1.509(4) . ?
C7 C16 1.521(4) . ?
C8 C9 1.375(5) . ?
C8 C13 1.403(4) . ?
C9 C10 1.377(4) . ?
C10 C11 1.390(4) . ?
C10 H10 0.9500 . ?
C11 C12 1.415(5) . ?
C12 C13 1.373(4) . ?
C12 C15 1.504(4) . ?
C13 H13 0.9500 . ?
C14 H14A 0.9800 . ?
C14 H14B 0.9800 . ?
C14 H14C 0.9800 . ?
C15 H15A 0.9800 . ?
C15 H15B 0.9800 . ?
C15 H15C 0.9800 . ?
C16 C21 1.377(4) . ?
C16 C17 1.389(4) . ?
C17 C18 1.384(4) . ?
C17 H17 0.9500 . ?
C18 C19 1.382(4) . ?
C18 H18 0.9500 . ?
C19 C20 1.386(4) . ?
C19 H19 0.9500 . ?
C20 C21 1.396(4) . ?
C20 H20 0.9500 . ?
C21 C22 1.473(4) . ?
C22 O2 1.231(3) . ?
C23 C24 1.449(4) . ?
C23 H23 0.9500 . ?
C24 C25 1.397(4) . ?
C24 C33 1.443(4) . ?
C25 C26 1.412(4) . ?
C26 C27 1.350(5) . ?
C26 H26 0.9500 . ?
C27 C28 1.414(4) . ?
C27 H27 0.9500 . ?
C28 C29 1.411(5) . ?
C28 C33 1.423(4) . ?
C29 C30 1.359(4) . ?
C29 H29 0.9500 . ?
C30 C31 1.400(4) . ?
C30 H30 0.9500 . ?
C31 C32 1.365(4) . ?
C32 C33 1.411(4) . ?
C32 H32 0.9500 . ?
C34 C35 1.518(4) . ?
C34 H34A 0.9900 . ?
C34 H34B 0.9900 . ?
C35 H35A 0.9800 . ?
C35 H35B 0.9800 . ?
C35 H35C 0.9800 . ?
C36 C37 1.489(5) . ?
C36 H36A 0.9900 . ?
C36 H36B 0.9900 . ?
C37 H37A 0.9800 . ?
C37 H37B 0.9800 . ?
C37 H37C 0.9800 . ?
C38 C39 1.429(6) . ?
C38 H38A 0.9800 . ?
C38 H38B 0.9800 . ?
C38 H38C 0.9800 . ?
C40 C41 1.448(5) . ?
C40 H40A 0.9800 . ?
C40 H40B 0.9800 . ?
C40 H40C 0.9800 . ?

loop_
_geom_angle_atom_site_label_1
_geom_angle_atom_site_label_2
_geom_angle_atom_site_label_3
_geom_angle
_geom_angle_site_symmetry_1
_geom_angle_site_symmetry_3
_geom_angle_publ_flag
C6 O1 C9 117.3(2) . . ?
C2 N1 C36 123.5(3) . . ?
C2 N1 H1N 113.4(17) . . ?
C36 N1 H1N 120.1(17) . . ?
C2 C1 C6 120.2(3) . . ?
C2 C1 H1 119.9 . . ?
C6 C1 H1 119.9 . . ?
C11 N2 C34 121.1(3) . . ?
C11 N2 H2N 116.2(18) . . ?
C34 N2 H2N 117.7(18) . . ?
N1 C2 C1 121.5(3) . . ?
N1 C2 C3 119.4(3) . . ?
C1 C2 C3 119.1(3) . . ?
C25 O3 H3O 109(2) . . ?
C22 N3 N4 117.5(2) . . ?
C22 N3 C7 113.6(2) . . ?
N4 N3 C7 128.8(2) . . ?
C4 C3 C2 118.5(3) . . ?
C4 C3 C14 121.0(3) . . ?
C2 C3 C14 120.5(3) . . ?
C31 O4 H4O 109.1(16) . . ?
C23 N4 N3 120.8(2) . . ?
C3 C4 C5 123.3(3) . . ?
C3 C4 H4 118.3 . . ?
C5 C4 H4 118.3 . . ?
C6 C5 C4 116.3(3) . . ?
C6 C5 C7 121.9(2) . . ?
C4 C5 C7 121.8(3) . . ?
C5 C6 C1 122.6(3) . . ?
C5 C6 O1 122.8(3) . . ?
C1 C6 O1 114.6(3) . . ?
C8 C7 C5 110.3(3) . . ?
C8 C7 N3 112.7(2) . . ?
C5 C7 N3 111.4(3) . . ?
C8 C7 C16 110.2(3) . . ?
C5 C7 C16 113.0(2) . . ?
N3 C7 C16 98.9(2) . . ?
C9 C8 C13 116.5(2) . . ?
C9 C8 C7 122.2(3) . . ?
C13 C8 C7 121.3(3) . . ?
C8 C9 C10 122.8(3) . . ?
C8 C9 O1 122.5(2) . . ?
C10 C9 O1 114.7(3) . . ?
C9 C10 C11 119.8(3) . . ?
C9 C10 H10 120.1 . . ?
C11 C10 H10 120.1 . . ?
N2 C11 C10 121.2(3) . . ?
N2 C11 C12 119.4(3) . . ?
C10 C11 C12 119.4(2) . . ?
C13 C12 C11 118.4(3) . . ?
C13 C12 C15 120.5(3) . . ?
C11 C12 C15 121.1(2) . . ?
C12 C13 C8 123.2(3) . . ?
C12 C13 H13 118.4 . . ?
C8 C13 H13 118.4 . . ?
C3 C14 H14A 109.5 . . ?
C3 C14 H14B 109.5 . . ?
H14A C14 H14B 109.5 . . ?
C3 C14 H14C 109.5 . . ?
H14A C14 H14C 109.5 . . ?
H14B C14 H14C 109.5 . . ?
C12 C15 H15A 109.5 . . ?
C12 C15 H15B 109.5 . . ?
H15A C15 H15B 109.5 . . ?
C12 C15 H15C 109.5 . . ?
H15A C15 H15C 109.5 . . ?
H15B C15 H15C 109.5 . . ?
C21 C16 C17 120.8(3) . . ?
C21 C16 C7 112.0(3) . . ?
C17 C16 C7 127.1(3) . . ?
C18 C17 C16 118.0(3) . . ?
C18 C17 H17 121.0 . . ?
C16 C17 H17 121.0 . . ?
C19 C18 C17 121.7(3) . . ?
C19 C18 H18 119.2 . . ?
C17 C18 H18 119.2 . . ?
C18 C19 C20 120.3(3) . . ?
C18 C19 H19 119.9 . . ?
C20 C19 H19 119.9 . . ?
C19 C20 C21 118.2(3) . . ?
C19 C20 H20 120.9 . . ?
C21 C20 H20 120.9 . . ?
C16 C21 C20 121.0(3) . . ?
C16 C21 C22 108.8(2) . . ?
C20 C21 C22 130.1(3) . . ?
O2 C22 N3 123.8(3) . . ?
O2 C22 C21 129.5(3) . . ?
N3 C22 C21 106.7(2) . . ?
N4 C23 C24 121.4(2) . . ?
N4 C23 H23 119.3 . . ?
C24 C23 H23 119.3 . . ?
C25 C24 C33 118.2(2) . . ?
C25 C24 C23 121.7(3) . . ?
C33 C24 C23 120.1(2) . . ?
O3 C25 C24 122.1(2) . . ?
O3 C25 C26 116.4(3) . . ?
C24 C25 C26 121.5(3) . . ?
C27 C26 C25 120.2(3) . . ?
C27 C26 H26 119.9 . . ?
C25 C26 H26 119.9 . . ?
C26 C27 C28 121.6(3) . . ?
C26 C27 H27 119.2 . . ?
C28 C27 H27 119.2 . . ?
C27 C28 C29 121.2(3) . . ?
C27 C28 C33 119.3(3) . . ?
C29 C28 C33 119.5(3) . . ?
C30 C29 C28 121.4(3) . . ?
C30 C29 H29 119.3 . . ?
C28 C29 H29 119.3 . . ?
C29 C30 C31 119.0(3) . . ?
C29 C30 H30 120.5 . . ?
C31 C30 H30 120.5 . . ?
C32 C31 O4 116.8(3) . . ?
C32 C31 C30 121.6(3) . . ?
O4 C31 C30 121.6(3) . . ?
C31 C32 C33 120.8(3) . . ?
C31 C32 H32 119.6 . . ?
C33 C32 H32 119.6 . . ?
C32 C33 C28 117.7(3) . . ?
C32 C33 C24 122.9(2) . . ?
C28 C33 C24 119.3(2) . . ?
N2 C34 C35 110.2(3) . . ?
N2 C34 H34A 109.6 . . ?
C35 C34 H34A 109.6 . . ?
N2 C34 H34B 109.6 . . ?
C35 C34 H34B 109.6 . . ?
H34A C34 H34B 108.1 . . ?
C34 C35 H35A 109.5 . . ?
C34 C35 H35B 109.5 . . ?
H35A C35 H35B 109.5 . . ?
C34 C35 H35C 109.5 . . ?
H35A C35 H35C 109.5 . . ?
H35B C35 H35C 109.5 . . ?
N1 C36 C37 111.3(3) . . ?
N1 C36 H36A 109.4 . . ?
C37 C36 H36A 109.4 . . ?
N1 C36 H36B 109.4 . . ?
C37 C36 H36B 109.4 . . ?
H36A C36 H36B 108.0 . . ?
C36 C37 H37A 109.5 . . ?
C36 C37 H37B 109.5 . . ?
H37A C37 H37B 109.5 . . ?
C36 C37 H37C 109.5 . . ?
H37A C37 H37C 109.5 . . ?
H37B C37 H37C 109.5 . . ?
C39 C38 H38A 109.5 . . ?
C39 C38 H38B 109.5 . . ?
H38A C38 H38B 109.5 . . ?
C39 C38 H38C 109.5 . . ?
H38A C38 H38C 109.5 . . ?
H38B C38 H38C 109.5 . . ?
N5 C39 C38 178.8(5) . . ?
C41 C40 H40A 109.5 . . ?
C41 C40 H40B 109.5 . . ?
H40A C40 H40B 109.5 . . ?
C41 C40 H40C 109.5 . . ?
H40A C40 H40C 109.5 . . ?
H40B C40 H40C 109.5 . . ?
N6 C41 C40 178.6(5) . . ?

_shelx_res_file
;
TITL DS_4_203c_0m_a.res in P-1
    DS_4_203c_0m_a.res
    created by SHELXL-2018/3 at 11:49:17 on 05-Jul-2023
REM Old TITL DS_4_203c_0m in P-1
REM SHELXT solution in P-1
REM R1 0.175,  Rweak 0.012,  Alpha 0.055,  Orientation as input
REM Formula found by SHELXT:  C42 N5 O4
CELL  0.71073  11.3730  11.5084  14.3832   80.063   74.819   85.746
ZERR    2.000   0.0261   0.0266   0.0331    0.034    0.032    0.032
LATT  1
SFAC C H N O
UNIT 82 80 12 8
OMIT 0 0 1
OMIT 2 1 2
OMIT 0 2 2
OMIT -1 -2 1
OMIT 1 2 0
OMIT 0 0 3
OMIT 1 -2 2
OMIT -1 -2 3
TEMP -123.000
L.S. 10
BOND $H
LIST 6
FMAP 2
ACTA
PLAN 20
WGHT    0.042100
FVAR       0.43677   0.37703
O1    4    0.789605    0.623326    0.616674    11.00000    0.04293    0.02337 =
         0.03820   -0.00340   -0.01901   -0.00170
N1    3    0.617461    0.634492    0.348277    11.00000    0.07049    0.04018 =
         0.05396    0.00063   -0.03910   -0.00521
C1    1    0.704754    0.624901    0.484998    11.00000    0.04045    0.02796 =
         0.03857   -0.00037   -0.01608   -0.00246
AFIX  43
H1    2    0.706782    0.708560    0.475593    11.00000   -1.20000
AFIX   0
H1N   2    0.578445    0.589773    0.319454    11.00000   -1.50000
N2    3    1.060645    0.654432    0.811822    11.00000    0.05196    0.03251 =
         0.05675   -0.00336   -0.03104   -0.00818
C2    1    0.660435    0.570285    0.423487    11.00000    0.03743    0.04209 =
         0.03536   -0.00138   -0.01571   -0.00205
H2N   2    1.118012    0.615173    0.842751    11.00000   -1.50000
O3    4    0.376106    0.319501    0.919537    11.00000    0.03857    0.03557 =
         0.04666   -0.00467   -0.00320   -0.01117
H3O   2    0.444746    0.296863    0.884062    11.00000   -1.50000
N3    3    0.693312    0.299528    0.737611    11.00000    0.03122    0.01975 =
         0.03299   -0.00589   -0.00219   -0.00154
C3    1    0.660169    0.445601    0.437537    11.00000    0.02878    0.04070 =
         0.03346   -0.00397   -0.01208   -0.00540
O4    4    0.675588    0.878022    0.811413    11.00000    0.06268    0.02240 =
         0.07677   -0.01187    0.00097   -0.01060
N4    3    0.592193    0.345109    0.798618    11.00000    0.02898    0.02257 =
         0.03426   -0.00680   -0.00710   -0.00053
C4    1    0.702546    0.383182    0.513496    11.00000    0.03749    0.03006 =
         0.03714   -0.00740   -0.00860   -0.00590
AFIX  43
H4    2    0.702575    0.299430    0.522657    11.00000   -1.20000
AFIX   0
H4O   2    0.658072    0.956665    0.820391    11.00000   -1.50000
N5    3    0.680469    1.061929    0.478081    11.00000    0.10774    0.09691 =
         0.15921    0.01325   -0.02346    0.01131
C5    1    0.745589    0.436841    0.577910    11.00000    0.02930    0.02481 =
         0.02862   -0.00190   -0.00539   -0.00192
N6    3    0.064662   -0.092852    1.103119    11.00000    0.10836    0.06657 =
         0.09021    0.00469   -0.03035   -0.00370
C6    1    0.746354    0.557917    0.560542    11.00000    0.02810    0.03085 =
         0.02915   -0.00789   -0.00906   -0.00124
C7    1    0.794346    0.365040    0.659296    11.00000    0.02522    0.02571 =
         0.02937   -0.00400   -0.00583   -0.00453
C8    1    0.863556    0.442396    0.699885    11.00000    0.02382    0.02265 =
         0.03097   -0.00481   -0.00617   -0.00263
C9    1    0.860277    0.563358    0.676531    11.00000    0.02602    0.02641 =
         0.02658   -0.00226   -0.00757   -0.00085
C10   1    0.924190    0.634923    0.712104    11.00000    0.03507    0.02323 =
         0.03855   -0.00519   -0.01334   -0.00335
AFIX  43
H10   2    0.919287    0.718202    0.694163    11.00000   -1.20000
AFIX   0
C11   1    0.995902    0.584883    0.774354    11.00000    0.03102    0.03420 =
         0.03496   -0.00784   -0.00887   -0.00665
C12   1    1.001126    0.460750    0.801170    11.00000    0.03205    0.03274 =
         0.03070   -0.00397   -0.01061   -0.00121
C13   1    0.935969    0.393669    0.763172    11.00000    0.03257    0.02685 =
         0.03535   -0.00558   -0.00721   -0.00138
AFIX  43
H13   2    0.940122    0.310275    0.780569    11.00000   -1.20000
AFIX   0
C14   1    0.617034    0.383188    0.369471    11.00000    0.05709    0.05028 =
         0.05024   -0.01277   -0.02333   -0.00809
AFIX 137
H14A  2    0.663388    0.409357    0.302211    11.00000   -1.50000
H14B  2    0.530165    0.401736    0.375240    11.00000   -1.50000
H14C  2    0.629438    0.297798    0.386605    11.00000   -1.50000
AFIX   0
C15   1    1.074857    0.403071    0.870446    11.00000    0.05949    0.03915 =
         0.05918   -0.00248   -0.02936   -0.00296
AFIX 137
H15A  2    1.161381    0.418377    0.841010    11.00000   -1.50000
H15B  2    1.062843    0.317765    0.883901    11.00000   -1.50000
H15C  2    1.048374    0.435499    0.931555    11.00000   -1.50000
AFIX   0
C16   1    0.873994    0.259450    0.627739    11.00000    0.03203    0.02832 =
         0.02960   -0.00705   -0.01112   -0.00010
C17   1    0.985266    0.261741    0.558582    11.00000    0.03714    0.03717 =
         0.04115   -0.00802   -0.00331   -0.00204
AFIX  43
H17   2    1.017432    0.334015    0.521203    11.00000   -1.20000
AFIX   0
C18   1    1.047895    0.155471    0.545772    11.00000    0.03710    0.04881 =
         0.04222   -0.01510   -0.00182    0.00329
AFIX  43
H18   2    1.124006    0.155259    0.498583    11.00000   -1.20000
AFIX   0
C19   1    1.002506    0.049681    0.599887    11.00000    0.04950    0.03361 =
         0.04922   -0.01387   -0.01249    0.00789
AFIX  43
H19   2    1.048317   -0.021722    0.590590    11.00000   -1.20000
AFIX   0
C20   1    0.890433    0.047340    0.667662    11.00000    0.04693    0.02691 =
         0.03886   -0.00413   -0.00958    0.00271
AFIX  43
H20   2    0.857910   -0.025066    0.704486    11.00000   -1.20000
AFIX   0
C21   1    0.826598    0.154248    0.680373    11.00000    0.03676    0.02344 =
         0.03227   -0.00703   -0.01194   -0.00041
C22   1    0.710248    0.179062    0.749355    11.00000    0.03761    0.02250 =
         0.03423   -0.00576   -0.01115   -0.00242
C23   1    0.581213    0.455787    0.803126    11.00000    0.03040    0.02352 =
         0.03006   -0.00161   -0.00755   -0.00389
AFIX  43
H23   2    0.641216    0.507332    0.761177    11.00000   -1.20000
AFIX   0
C24   1    0.479265    0.504007    0.870817    11.00000    0.02567    0.02415 =
         0.02898   -0.00337   -0.00953   -0.00025
C25   1    0.381228    0.435020    0.925889    11.00000    0.03334    0.02864 =
         0.03489   -0.00398   -0.01143   -0.00511
C26   1    0.282428    0.482135    0.992200    11.00000    0.02536    0.04899 =
         0.03610   -0.00303   -0.00648   -0.00527
AFIX  43
H26   2    0.216722    0.433482    1.028673    11.00000   -1.20000
AFIX   0
C27   1    0.281094    0.596152    1.003906    11.00000    0.03100    0.05080 =
         0.03629   -0.01258   -0.00606    0.00638
AFIX  43
H27   2    0.212981    0.627203    1.047478    11.00000   -1.20000
AFIX   0
C28   1    0.378705    0.670484    0.952834    11.00000    0.03090    0.03509 =
         0.03283   -0.00639   -0.01073    0.00477
C29   1    0.379385    0.787906    0.968903    11.00000    0.04309    0.03914 =
         0.04084   -0.01587   -0.00950    0.00920
AFIX  43
H29   2    0.311721    0.818377    1.013278    11.00000   -1.20000
AFIX   0
C30   1    0.474813    0.858352    0.922233    11.00000    0.05461    0.02922 =
         0.05205   -0.01785   -0.01533    0.00507
AFIX  43
H30   2    0.473799    0.937448    0.933403    11.00000   -1.20000
AFIX   0
C31   1    0.574640    0.812661    0.857449    11.00000    0.04763    0.02596 =
         0.04482   -0.00719   -0.00706   -0.00470
C32   1    0.577303    0.700011    0.838859    11.00000    0.03526    0.03046 =
         0.03826   -0.00721   -0.00172   -0.00167
AFIX  43
H32   2    0.645965    0.671806    0.793984    11.00000   -1.20000
AFIX   0
C33   1    0.479242    0.624950    0.885526    11.00000    0.02905    0.02768 =
         0.02673   -0.00263   -0.00973    0.00351
C34   1    1.078455    0.778346    0.771502    11.00000    0.07229    0.03216 =
         0.08136   -0.00844   -0.04476   -0.00833
AFIX  23
H34A  2    0.999003    0.822022    0.783895    11.00000   -1.20000
H34B  2    1.113011    0.786929    0.700031    11.00000   -1.20000
AFIX   0
C35   1    1.164232    0.829775    0.817701    11.00000    0.10172    0.04458 =
         0.11984   -0.00843   -0.06823   -0.01751
AFIX 137
H35A  2    1.245370    0.792227    0.799414    11.00000   -1.50000
H35B  2    1.133223    0.815352    0.888857    11.00000   -1.50000
H35C  2    1.169477    0.914948    0.794656    11.00000   -1.50000
AFIX   0
C36   1    0.597460    0.762749    0.336163    11.00000    0.08060    0.05869 =
         0.05712    0.00163   -0.03689   -0.00506
AFIX  23
H36A  2    0.569441    0.787614    0.401156    11.00000   -1.20000
H36B  2    0.532749    0.785287    0.301317    11.00000   -1.20000
AFIX   0
C37   1    0.710982    0.824781    0.280316    11.00000    0.12425    0.07286 =
         0.07619    0.00635   -0.01717   -0.02989
AFIX 137
H37A  2    0.739780    0.799028    0.216470    11.00000   -1.50000
H37B  2    0.773776    0.805971    0.316491    11.00000   -1.50000
H37C  2    0.694102    0.910168    0.271233    11.00000   -1.50000
AFIX   0
C38   1    0.574798    0.907402    0.618924    11.00000    0.14275    0.11196 =
         0.08849    0.01393   -0.04985   -0.00244
AFIX 137
H38A  2    0.524702    0.859399    0.595165    11.00000   -1.50000
H38B  2    0.522704    0.946999    0.670760    11.00000   -1.50000
H38C  2    0.635747    0.856527    0.644715    11.00000   -1.50000
AFIX   0
O2    4    0.638058    0.110068    0.807683    11.00000    0.04876    0.02213 =
         0.04707   -0.00264    0.00328   -0.00891
C39   1    0.634939    0.993849    0.540371    11.00000    0.08166    0.06980 =
         0.09626   -0.00908   -0.04042    0.01377
C40   1    0.177219    0.095516    1.014119    11.00000    0.11741    0.10048 =
         0.10124    0.03095   -0.04455   -0.04095
AFIX 137
H40A  2    0.190289    0.098572    0.943643    11.00000   -1.50000
H40B  2    0.256119    0.094511    1.029848    11.00000   -1.50000
H40C  2    0.128618    0.165066    1.034232    11.00000   -1.50000
AFIX   0
C41   1    0.113123   -0.010307    1.065303    11.00000    0.07219    0.06946 =
         0.05629   -0.00732   -0.02762    0.01257
REM #####
HKLF 4


REM  DS_4_203c_0m_a.res in P-1
REM wR2 = 0.1066, GooF = S = 0.897, Restrained GooF = 0.897 for all data
REM R1 = 0.0450 for 2794 Fo > 4sig(Fo) and 0.1085 for all 5320 data
REM 479 parameters refined using 0 restraints

END

WGHT      0.0423      0.0000

REM Highest difference peak  0.167,  deepest hole -0.203,  1-sigma level  0.043
Q1    1   0.4757  0.9214  0.6591  11.00000  0.05    0.17
Q2    1   0.3882  0.9620  0.6944  11.00000  0.05    0.17
Q3    1   0.1028  0.1296  0.9831  11.00000  0.05    0.16
Q4    1   0.9804 -0.0779  0.5383  11.00000  0.05    0.15
Q5    1   0.1412  0.1594  1.0839  11.00000  0.05    0.15
Q6    1   0.7738 -0.0293  0.7444  11.00000  0.05    0.15
Q7    1   0.4584  0.9227  0.5987  11.00000  0.05    0.15
Q8    1   0.1672  0.1910  1.1388  11.00000  0.05    0.14
Q9    1   0.6981  0.7200  0.2928  11.00000  0.05    0.14
Q10   1   0.5907  0.8732  0.1655  11.00000  0.05    0.14
Q11   1   0.7673  0.8050  0.7104  11.00000  0.05    0.14
Q12   1   0.7218  0.7127  0.8197  11.00000  0.05    0.14
Q13   1   1.1838  0.1480  0.4694  11.00000  0.05    0.13
Q14   1   1.1076  0.2964  0.7740  11.00000  0.05    0.13
Q15   1   0.4138  0.9634  0.6209  11.00000  0.05    0.13
Q16   1   0.9122 -0.0795  0.7641  11.00000  0.05    0.13
Q17   1   0.9973  0.5883  0.9409  11.00000  0.05    0.13
Q18   1   0.5888  0.9400  0.3357  11.00000  0.05    0.13
Q19   1   1.0319  0.4365  0.8383  11.00000  0.05    0.13
Q20   1   1.1063  0.1052  0.3993  11.00000  0.05    0.13
;
_shelx_res_checksum               69032
_shelx_hkl_file
;
  -2   0   0    8.40    1.60
  -2   0   0    7.90    1.70
   2   0   0    9.90    3.50
   2   0   0    6.00    1.30
  -3   0   0 1773.82   47.50
  -3   0   0 1676.23   47.30
   3   0   0 1696.53   53.09
   3   0   0 1695.73   46.90
  -4   0   0  455.05   14.40
  -4   0   0  430.16   14.10
   4   0   0  454.25   21.00
   4   0   0  437.96   13.50
  -5   0   0    0.10    2.40
  -5   0   0    0.60    2.30
   5   0   0    2.60    6.10
   5   0   0    2.60    1.90
  -6   0   0    1.20    2.50
  -6   0   0    2.10    2.60
   6   0   0    0.10    2.00
   6   0   0   -0.30    7.50
  -7   0   0    6.10    3.00
  -7   0   0    3.50    3.00
   7   0   0   -5.30    8.20
   7   0   0    7.60    2.60
  -8   0   0   17.40    4.20
  -8   0   0   18.30    4.00
   8   0   0   -0.90   10.40
   8   0   0   17.90    3.30
  -9   0   0   43.60    5.40
  -9   0   0   36.30    5.20
   9   0   0   30.00    4.30
 -10   0   0   42.10    6.40
 -10   0   0   31.60    5.50
  10   0   0   10.50   14.70
 -11   0   0   -0.20    4.60
  11   0   0    3.40   15.40
 -12   0   0   10.00    6.00
  12   0   0   -3.40   17.60
  12  -1   0   -8.30   16.00
 -12   1   0   -4.50    4.80
  11  -1   0   -3.40   14.90
 -11   1   0    3.60    4.40
 -11   1   0    8.50    4.70
  10  -1   0    1.00   13.50
 -10   1   0    5.70    4.30
 -10   1   0    3.50    4.20
   9  -1   0    5.00    3.30
   9  -1   0    0.90   12.40
  -9   1   0    9.20    4.30
  -9   1   0    2.10    3.70
   8  -1   0   25.80    3.80
   8  -1   0   -0.80    9.20
  -8   1   0   23.20    4.50
  -8   1   0   18.30    3.80
   7  -1   0    4.80    9.90
   7  -1   0    9.10    2.80
  -7   1   0   20.20    3.90
  -7   1   0   18.10    3.80
   6  -1   0  138.39    6.70
  -6   1   0  149.39    7.80
  -6   1   0  150.68    7.40
   5  -1   0   -2.10    7.10
   5  -1   0   -1.60    2.00
  -5   1   0    1.80    2.40
  -5   1   0   -0.40    2.10
   4  -1   0  374.76   12.10
  -4   1   0  383.36   12.30
  -4   1   0  368.36   12.50
   3  -1   0  112.79    4.90
  -3   1   0  110.39    4.90
  -3   1   0  100.89    5.20
   2  -1   0   68.79    3.50
  -2   1   0   69.09    3.80
  -2   1   0   78.19    3.40
   1  -1   0   -0.40    2.30
   1  -1   0    7.00    1.10
  -1   1   0    1.30    0.50
  -1   1   0    5.90    1.10
   0  -1   0 1611.24   43.80
   0  -1   0 1571.34   43.40
  -1  -1   0  463.45   13.40
  -1  -1   0  450.05   13.70
  -1  -1   0  526.75   18.20
  -2  -1   0  422.96   12.40
  -2  -1   0  397.86   11.80
   2   1   0  404.76   11.50
   2   1   0  390.06   15.70
  -3  -1   0   75.99    4.70
  -3  -1   0   78.19    3.90
   3   1   0   83.09    3.60
   3   1   0   78.09    8.30
  -4  -1   0    1.30    1.80
  -4  -1   0   -1.40    2.10
   4   1   0    0.20    4.50
   4   1   0    1.60    1.70
  -5  -1   0   66.69    4.50
  -5  -1   0   58.79    5.30
   5   1   0   69.19   10.30
   5   1   0   67.69    4.10
  -6  -1   0    9.30    2.60
  -6  -1   0    5.30    2.80
   6   1   0    7.10    7.00
   6   1   0    6.60    2.30
  -7  -1   0    6.10    2.90
  -7  -1   0    4.20    3.00
   7   1   0    0.00    7.30
   7   1   0    4.60    2.40
  -8  -1   0   17.20    3.70
  -8  -1   0   16.00    4.40
   8   1   0   12.60   10.00
   8   1   0   14.10    2.90
  -9  -1   0   46.00    5.50
  -9  -1   0   34.60    5.80
   9   1   0   14.90   12.50
 -10  -1   0   21.90    5.90
 -10  -1   0   23.90    5.30
  10   1   0   17.00   15.80
 -11  -1   0   16.80    6.20
  11   1   0    2.60   16.10
 -12  -1   0    5.40    6.10
  12   1   0    5.30   16.10
 -12   2   0   -2.20    5.10
  11  -2   0   -9.10   14.00
 -11   2   0    5.80    4.80
 -11   2   0   -2.40    7.10
  10  -2   0   -2.40   13.50
 -10   2   0    0.00    4.60
 -10   2   0   -0.50    4.00
   9  -2   0   -6.00   11.80
   9  -2   0   -0.90    3.20
  -9   2   0    0.20    4.20
  -9   2   0   -0.40    3.50
   8  -2   0  138.39    7.80
  -8   2   0  123.79    7.60
  -8   2   0  140.09    9.10
   7  -2   0   18.60    3.50
   7  -2   0   -0.90    9.00
  -7   2   0   13.40    3.20
  -7   2   0   10.00    3.50
   6  -2   0    6.70    2.70
   6  -2   0   -3.00    8.20
  -6   2   0   -0.50    2.90
  -6   2   0    2.80    2.40
   5  -2   0    5.30    2.60
   5  -2   0   -3.40    7.20
  -5   2   0    8.50    3.10
  -5   2   0    5.80    2.40
   4  -2   0   50.09    4.30
  -4   2   0   47.30    3.70
  -4   2   0   43.60    4.00
   3  -2   0    6.60    2.20
   3  -2   0   -0.30    5.50
  -3   2   0    9.50    2.60
  -3   2   0    7.20    1.80
   2  -2   0  237.68    8.20
  -2   2   0  242.18    7.40
  -2   2   0  231.98    8.40
  -1   2   0   31.00    2.80
  -1   2   0   27.10    1.90
   0  -2   0  143.69    5.40
   0  -2   0  151.68    5.00
  -1  -2   0   81.09    4.00
  -1  -2   0   79.79    3.40
  -1  -2   0   77.19    3.50
  -2  -2   0   52.09    3.90
  -2  -2   0   53.09    3.10
   2   2   0   43.90    2.60
  -3  -2   0   19.40    3.10
  -3  -2   0   21.10    2.30
   3   2   0   22.10    2.00
   3   2   0   19.20    5.60
  -4  -2   0   48.10    4.20
  -4  -2   0   44.90    3.70
   4   2   0   42.70    7.70
   4   2   0   45.10    3.10
  -5  -2   0  272.47   11.00
  -5  -2   0  275.37    9.80
   5   2   0  282.47    9.20
   5   2   0  263.87   17.40
  -6  -2   0  168.48    8.80
  -6  -2   0  169.38    7.60
   6   2   0  165.88    6.90
   6   2   0  160.38   15.30
  -7  -2   0   12.60    3.90
  -7  -2   0   20.00    3.50
   7   2   0   19.60    2.90
   7   2   0   15.10    8.50
  -8  -2   0    7.30    3.80
  -8  -2   0    5.80    3.30
   8   2   0    6.00    2.70
   8   2   0   -0.60    8.00
  -9  -2   0   54.79    5.80
  -9  -2   0   58.49    6.90
   9   2   0   37.60   12.40
 -10  -2   0   45.70    6.90
  10   2   0   18.50   13.70
 -11  -2   0    1.60    5.70
  11   2   0  -11.40   12.00
 -12  -2   0   26.10    7.10
  12   2   0   -3.70   16.30
  11  -3   0   -5.70   14.80
 -11   3   0   -4.50    5.00
  10  -3   0   46.40    6.00
 -10   3   0   49.50    7.10
   9  -3   0    1.10    3.40
   9  -3   0    9.10   13.20
  -9   3   0   -0.70    3.50
  -9   3   0    5.00    4.60
   8  -3   0   -2.20   10.90
   8  -3   0    1.10    3.10
  -8   3   0   -0.60    3.50
  -8   3   0   -2.20    2.90
   7  -3   0   42.40    4.90
  -7   3   0   52.59    5.70
  -7   3   0   35.50    4.10
   6  -3   0   19.30    3.60
  -6   3   0   21.50    3.20
  -6   3   0   24.30    4.20
   5  -3   0   -0.70    7.10
   5  -3   0   -1.10    2.50
  -5   3   0    0.80    2.00
  -5   3   0   -0.70    2.60
   4  -3   0   44.30    4.20
  -4   3   0   43.10    3.60
  -4   3   0   44.30    4.30
   3  -3   0   15.50    2.90
  -3   3   0   14.70    2.90
  -3   3   0   16.00    2.00
   2  -3   0  261.07    9.60
  -2   3   0  270.27    9.80
  -2   3   0  268.87    8.20
  -1   3   0   41.90    2.60
  -1   3   0   38.00    3.60
  -1  -3   0    0.80    1.70
  -1  -3   0    0.90    1.80
  -1  -3   0    0.10    6.30
  -1  -3   0    0.40    1.70
  -2  -3   0   -1.10    7.60
  -2  -3   0   26.30    2.50
  -2  -3   0   25.20    3.10
   2   3   0   15.40    2.00
  -3  -3   0  296.07    9.80
  -3  -3   0  301.87   10.90
   3   3   0  302.07    9.50
   3   3   0  289.07   16.50
  -4  -3   0  255.07    8.80
  -4  -3   0  255.27   10.30
   4   3   0  242.38    8.30
   4   3   0  240.58   16.00
  -5  -3   0  131.39    6.30
  -5  -3   0  137.09    7.80
   5   3   0  134.99   13.50
   5   3   0  137.79    5.60
  -6  -3   0  124.99    6.60
  -6  -3   0  142.79    8.30
   6   3   0  136.39    5.90
   6   3   0  139.59   13.80
  -7  -3   0  110.59    6.40
  -7  -3   0  108.89    8.10
   7   3   0   98.09   13.40
   7   3   0   98.49    5.40
  -8  -3   0    3.80    3.00
  -8  -3   0    2.70    3.90
   8   3   0   -1.20    7.50
  -9  -3   0    5.50    4.80
   9   3   0   -4.40    8.90
 -10  -3   0   18.80    6.30
  10   3   0   17.80   12.80
 -11  -3   0    8.00    6.20
  11   3   0   -2.40   13.10
 -12  -3   0    8.00    6.90
  11  -4   0   -3.80   13.90
 -11   4   0   -1.80    5.50
  10  -4   0   -0.70   13.30
  10  -4   0   14.20    5.10
 -10   4   0    3.20    5.20
   9  -4   0   30.20    5.30
  -9   4   0   38.10    5.90
   8  -4   0   87.59    7.70
  -8   4   0   87.09    8.00
   7  -4   0  105.79    7.60
  -7   4   0  104.49    8.00
  -7   4   0  107.09    6.30
   6  -4   0   -3.40    3.00
   6  -4   0   -3.30    7.80
  -6   4   0    1.00    3.10
  -6   4   0    2.90    2.30
   5  -4   0   21.40    3.90
  -5   4   0   14.10    3.70
  -5   4   0   22.70    2.80
   4  -4   0  116.59    6.90
  -4   4   0  121.39    5.20
  -4   4   0  124.19    7.40
   3  -4   0   73.49    5.40
  -3   4   0   74.39    3.60
  -3   4   0   59.39    5.30
   2  -4   0   39.80    3.80
  -2   4   0   47.80    2.80
  -2   4   0   54.89    4.70
   1  -4   0    0.80    5.80
   1  -4   0    3.50    2.40
  -1   4   0    4.00    1.50
  -1   4   0    2.30    2.30
   0  -4   0 1530.05   42.60
   0  -4   0 1552.14   43.30
   0  -4   0 1521.45   43.30
  -1  -4   0   53.39    4.00
  -1  -4   0   47.10    4.00
  -1  -4   0   47.20    3.90
  -2  -4   0  132.59    5.80
  -2  -4   0  122.79    6.20
  -2  -4   0  134.39    5.90
  -3  -4   0    4.30   10.40
  -3  -4   0    2.00    1.90
  -3  -4   0   -1.20    2.50
   3   4   0   -0.40    1.60
  -4  -4   0  131.39    6.00
  -4  -4   0  135.09    7.50
   4   4   0  126.89    5.50
   4   4   0  132.89   13.00
  -5  -4   0    3.40    2.10
  -5  -4   0   -0.70    2.90
   5   4   0    1.80    5.90
   5   4   0   -0.30    1.60
  -6  -4   0   -0.60    2.10
  -6  -4   0   -0.50    3.00
   6   4   0    1.20    5.80
   6   4   0    0.00    1.80
  -7  -4   0  130.49    8.90
  -7  -4   0  132.19    7.00
   7   4   0  135.79   16.20
   7   4   0  126.69    6.10
  -8  -4   0   55.69    6.90
   8   4   0   52.69   13.50
  -9  -4   0   34.00    6.70
   9   4   0   35.30   13.40
 -10  -4   0   11.60    6.00
  10   4   0    3.40   10.80
 -11  -4   0    5.90    6.00
  11   4   0    2.60   11.50
  11  -5   0    9.10    5.80
  11  -5   0   -2.40   14.00
 -11   5   0   -3.20    5.30
  10  -5   0    2.50   12.40
  10  -5   0   31.20    6.00
 -10   5   0   18.60    6.20
   9  -5   0   -0.30   11.30
   9  -5   0    4.70    4.80
  -9   5   0    0.30    4.60
   8  -5   0   -4.70   10.00
   8  -5   0    2.40    4.50
  -8   5   0    1.30    4.60
   7  -5   0   -2.50    3.20
   7  -5   0   -0.10    8.50
  -7   5   0    0.70    3.80
   6  -5   0   -2.90    7.10
   6  -5   0    4.80    3.30
  -6   5   0    9.10    4.00
  -6   5   0    6.90    2.50
   5  -5   0   -3.90    2.90
   5  -5   0    1.10    6.90
  -5   5   0    4.40    3.60
  -5   5   0    1.60    1.90
   4  -5   0   87.09    6.30
  -4   5   0   92.39    6.90
  -4   5   0   78.39    4.30
   3  -5   0   51.99    5.00
  -3   5   0   49.10    4.80
  -3   5   0   44.40    3.00
   2  -5   0  102.59    6.40
  -2   5   0  103.99    6.50
  -2   5   0  102.49    4.50
   1  -5   0   95.09    5.80
  -1   5   0   99.89    6.00
  -1   5   0  105.29    4.70
   0  -5   0  230.38    8.30
   0  -5   0  225.28    9.10
   0  -5   0  230.78    9.10
  -1  -5   0  207.38    8.60
  -1  -5   0  228.58    8.50
  -1  -5   0  225.38    8.80
  -2  -5   0    0.40    2.10
  -2  -5   0   -0.80    8.50
  -2  -5   0    0.40    2.40
  -2  -5   0    0.40    2.00
  -3  -5   0    2.80    2.10
  -3  -5   0   -1.00    9.70
  -3  -5   0    0.60    2.40
   3   5   0   -3.60    1.60
  -4  -5   0  196.28    8.00
  -4  -5   0  189.58    9.30
   4   5   0  194.28    7.60
   4   5   0  193.08   15.70
  -5  -5   0    1.30    2.20
  -5  -5   0    3.50    3.20
   5   5   0    1.90    1.90
   5   5   0    3.60    6.60
  -6  -5   0   90.29    7.90
  -6  -5   0   87.99    5.80
   6   5   0   88.59    5.20
   6   5   0   99.39   14.00
  -7  -5   0    2.90    4.10
  -7  -5   0    3.10    3.00
   7   5   0    1.50    8.10
  -8  -5   0   -0.10    4.50
   8   5   0    0.60    9.00
  -9  -5   0    2.60    5.30
   9   5   0    3.60   10.20
 -10  -5   0   27.80    7.20
  10   5   0   31.50   14.30
 -11  -5   0   -5.70    6.10
  11   5   0    2.00   11.00
  10  -6   0   27.00    6.50
 -10   6   0    8.60    5.90
   9  -6   0   24.40    5.60
   9  -6   0    2.10   11.30
  -9   6   0   31.70    6.90
   8  -6   0   33.50    6.00
   8  -6   0    1.60    9.70
  -8   6   0   17.40    5.70
   7  -6   0    1.90    9.20
   7  -6   0   -3.90    3.80
  -7   6   0    2.10    4.30
   6  -6   0   -2.10    8.00
   6  -6   0   -2.50    3.40
  -6   6   0    1.60    3.90
   5  -6   0   -1.10    3.30
   5  -6   0    1.90    7.50
  -5   6   0    1.10    3.60
   4  -6   0   21.50    4.20
  -4   6   0   29.70    4.90
  -4   6   0   31.20    2.80
   3  -6   0   50.39    5.30
  -3   6   0   40.10    3.10
  -3   6   0   49.50    5.30
   2  -6   0    0.50    6.60
   2  -6   0    5.00    3.00
  -2   6   0   -1.10    2.70
  -2   6   0   -0.90    1.60
   1  -6   0  218.28    9.80
  -1   6   0  223.68    8.20
  -1   6   0  223.08    9.80
   0  -6   0    3.30    2.80
   0  -6   0   -1.40    7.20
   0  -6   0    2.90    2.10
   0   6   0   -1.20    2.50
  -1  -6   0   43.40    4.30
  -1  -6   0   52.79    4.40
  -1  -6   0   38.20    3.90
  -2  -6   0    1.60    2.40
  -2  -6   0    6.00    2.70
  -2  -6   0    1.00    8.90
  -2  -6   0    1.00    2.30
  -3  -6   0    3.80    2.30
  -3  -6   0   -2.00   10.00
  -3  -6   0    2.90    2.80
   3   6   0   -1.80    1.90
  -4  -6   0   16.50    3.00
  -4  -6   0   -1.30   11.60
  -4  -6   0   14.20    3.90
   4   6   0   17.10    2.80
  -5  -6   0    2.80    3.50
  -5  -6   0    2.30    2.50
   5   6   0    2.30    6.30
   5   6   0    1.70    2.10
  -6  -6   0    4.10    3.90
  -6  -6   0    4.70    2.60
   6   6   0    5.70    7.30
   6   6   0    4.10    2.40
  -7  -6   0   10.60    4.80
   7   6   0    6.30    8.00
  -8  -6   0   12.50    5.60
   8   6   0   14.90   10.00
  -9  -6   0   32.10    6.60
   9   6   0   46.50   15.70
 -10  -6   0    1.70    5.90
  10   6   0    0.90   11.40
 -11  -6   0   10.00    7.30
  10  -7   0   54.89    8.60
 -10   7   0   58.89    9.00
   9  -7   0   58.59    8.40
  -9   7   0   45.70    7.60
   8  -7   0   18.30    5.60
  -8   7   0    9.70    5.70
   7  -7   0   34.50    6.50
  -7   7   0   30.60    6.40
   6  -7   0   49.50    6.50
  -6   7   0   52.09    7.00
   5  -7   0    6.70    8.10
   5  -7   0   -1.50    3.90
  -5   7   0    1.10    3.80
   4  -7   0    0.50    3.20
   4  -7   0    1.30    7.50
  -4   7   0    3.50    3.60
   3  -7   0   23.00    4.10
   3  -7   0   -0.70    7.10
  -3   7   0   17.20    4.40
  -3   7   0   17.60    2.50
   2  -7   0   66.79    6.10
  -2   7   0   62.29    6.10
  -2   7   0   51.99    4.00
   1  -7   0    1.00    7.60
   1  -7   0   -1.00    2.70
  -1   7   0    0.40    2.80
  -1   7   0    0.30    2.00
   0  -7   0   -1.40    7.70
   0  -7   0    2.50    3.00
   0  -7   0    4.20    2.40
   0   7   0    5.00    2.90
  -1  -7   0   40.60    4.20
  -1  -7   0   37.50    4.50
  -1  -7   0   40.80    4.40
  -2  -7   0    2.60    3.00
  -2  -7   0    8.10    2.90
  -2  -7   0    7.60    2.80
  -2  -7   0    1.20    9.40
  -3  -7   0   -2.60   10.30
  -3  -7   0    0.00    2.40
  -3  -7   0    1.00    2.70
  -3  -7   0    1.70    3.00
  -4  -7   0   14.90    4.00
  -4  -7   0   23.30    3.60
  -4  -7   0   -1.10   12.50
   4   7   0   25.20    3.50
  -5  -7   0   28.80    5.30
  -5  -7   0   22.60    3.70
   5   7   0   27.40    3.50
   5   7   0   34.90   10.90
  -6  -7   0   12.60    5.00
   6   7   0   18.10    3.50
   6   7   0   23.30   10.90
  -7  -7   0   99.59    9.20
   7   7   0  101.39   18.50
  -8  -7   0    9.30    5.60
   8   7   0   14.50   11.50
  -9  -7   0    3.00    5.60
   9   7   0    1.50    9.60
 -10  -7   0    5.00    6.80
  10   7   0    4.40   10.70
   9  -8   0    0.60    6.00
  -9   8   0    7.50    6.20
   8  -8   0   21.40    6.50
  -8   8   0   18.50    6.60
   7  -8   0   96.59    9.30
  -7   8   0   95.69    9.50
   6  -8   0   85.39    8.40
  -6   8   0   81.29    8.60
   5  -8   0    6.40    4.40
   5  -8   0    8.40   13.30
  -5   8   0    7.10    4.60
   4  -8   0   -0.70    8.40
   4  -8   0    8.20    4.40
  -4   8   0    9.30    4.60
   3  -8   0    0.20    8.30
   3  -8   0    9.80    4.40
  -3   8   0   12.60    4.60
   2  -8   0   -1.80    3.40
   2  -8   0    8.00    8.90
  -2   8   0   -1.50    3.30
   1  -8   0    2.90    8.30
   1  -8   0    3.00    3.30
  -1   8   0    0.00    3.20
  -1   8   0    0.70    2.30
   0  -8   0    4.00    3.10
   0  -8   0    5.90    9.20
   0   8   0    3.40    2.50
   0   8   0   -4.90    2.50
  -1  -8   0   -0.40    2.80
  -1  -8   0   -1.70    9.00
  -1  -8   0    3.40    3.10
  -1  -8   0    2.80    2.80
  -2  -8   0    4.90   10.20
  -2  -8   0   29.00    4.50
  -2  -8   0   24.20    4.00
  -2  -8   0   29.20    4.30
  -3  -8   0  166.28    8.70
  -3  -8   0  155.18    8.40
  -3  -8   0  166.18    9.10
  -4  -8   0   13.10    4.10
  -4  -8   0   -0.50   12.60
  -4  -8   0    8.50    3.20
   4   8   0    7.40    2.90
  -5  -8   0   42.60    6.50
   5   8   0   34.40    4.30
   5   8   0   37.20   11.50
  -6  -8   0   25.90    6.10
   6   8   0   40.60   12.80
  -7  -8   0   42.20    7.00
   7   8   0   35.80   12.70
  -8  -8   0    1.90    5.60
   8   8   0    3.90    9.90
  -9  -8   0    1.60    5.90
   9   8   0    4.70   11.00
   8  -9   0   45.00    8.20
  -8   9   0   47.50    8.00
   7  -9   0    0.70    4.90
  -7   9   0    6.70    5.80
   6  -9   0   13.10    5.70
  -6   9   0   14.60    6.20
   5  -9   0   21.70    5.40
  -5   9   0   23.50    6.40
   4  -9   0    5.70    4.90
  -4   9   0    5.60    5.00
   3  -9   0    9.00    4.20
  -3   9   0    7.00    4.70
   2  -9   0   -1.80    3.70
   2  -9   0   -0.80    9.00
  -2   9   0    3.30    4.00
   1  -9   0    2.60    9.50
   1  -9   0   18.40    4.80
  -1   9   0   15.20    4.40
   0  -9   0    1.10    9.60
   0  -9   0    1.90    3.50
   0   9   0    0.40    2.80
   0   9   0   -3.60    2.90
  -1  -9   0   37.00    5.20
  -1  -9   0   38.40    4.70
   1   9   0   32.20    4.80
  -2  -9   0    0.60   10.60
  -2  -9   0    2.70    3.20
  -2  -9   0    0.00    3.20
  -2  -9   0    2.30    3.40
  -3  -9   0  157.68    9.10
  -3  -9   0  171.68    9.60
  -3  -9   0  166.68    9.20
  -4  -9   0  397.06   16.80
  -4  -9   0  430.36   16.20
   4   9   0  447.46   15.90
  -5  -9   0   45.30    6.40
   5   9   0   37.20   12.10
   5   9   0   38.10    4.90
  -6  -9   0    2.90    4.80
   6   9   0    3.60    8.50
  -7  -9   0   13.30    5.90
   7   9   0   18.10   11.60
  -8  -9   0   36.20    7.50
   8   9   0   32.10   14.10
  -9  -9   0    7.80    6.60
   7 -10   0    2.50    5.60
  -7  10   0    0.90    6.30
   6 -10   0    4.00    5.70
  -6  10   0   19.00    7.00
   5 -10   0   40.40    7.10
  -5  10   0   43.00    7.90
   4 -10   0   -1.30    4.90
  -4  10   0    4.20    5.10
   3 -10   0   10.00    5.10
  -3  10   0   10.10    5.30
   2 -10   0    2.60    4.40
  -2  10   0   14.90    5.50
   1 -10   0   25.60    5.90
  -1  10   0   21.30    5.20
   0 -10   0   13.10    4.60
   0 -10   0   -4.60   10.30
   0  10   0   11.00    4.30
  -1 -10   0   40.40    5.70
   1  10   0   45.60    5.80
  -2 -10   0    2.10    3.50
  -2 -10   0   -4.40    3.30
  -2 -10   0   -0.10   11.60
   2  10   0   -6.30    2.60
  -3 -10   0    9.90    4.30
  -3 -10   0   -3.30   11.80
  -3 -10   0   18.00    4.80
  -3 -10   0   13.60    4.30
  -4 -10   0   -8.00   12.50
  -4 -10   0    1.60    4.10
   4  10   0   -1.30    3.00
  -5 -10   0    1.90    4.70
   5  10   0   -6.00    7.60
  -6 -10   0    4.20    4.90
   6  10   0   -3.50    8.50
  -7 -10   0   24.40    6.80
   7  10   0   18.10   12.60
  -8 -10   0    2.10    6.20
   5 -11   0    4.30    5.60
  -5  11   0   -1.80    6.10
   4 -11   0   12.70    5.70
  -4  11   0   14.00    6.40
   3 -11   0    5.40    4.90
  -3  11   0   10.30    5.70
   2 -11   0    1.00    4.50
  -2  11   0   -0.20    4.60
   1 -11   0    0.50    4.20
  -1  11   0   -1.50    4.50
   0 -11   0   10.30    4.60
   0  11   0   26.40    5.50
  -1 -11   0   -0.10    3.60
   1  11   0    1.70    3.70
  -2 -11   0   52.79    7.00
   2  11   0   31.10    5.20
  -3 -11   0   -1.00   13.30
  -3 -11   0   -0.30    3.80
   3  11   0    1.70    4.60
  -4 -11   0   15.70    5.50
  -4 -11   0    2.70   14.30
   4  11   0    7.20    4.20
  -5 -11   0   -5.30    4.10
   5  11   0    2.40    9.50
  -6 -11   0    1.10    4.70
   6  11   0    0.40    8.90
   3 -12   0   -0.40    4.40
  -3  12   0   -6.50    5.70
   2 -12   0    7.10    5.20
  -2  12   0   -8.40    5.00
   1 -12   0    6.90    5.30
  -1  12   0    6.70    5.10
   0 -12   0   18.20    5.20
   0  12   0   18.40    5.50
  -1 -12   0    6.10    4.90
   1  12   0    6.80    4.40
  -2 -12   0    4.90    4.20
   2  12   0    3.00    3.90
   3  12   0   -3.50    4.10
   4  12  -1    2.60    4.50
   3  12  -1    4.00    4.30
  -3 -12   1    3.90   15.40
   2  12  -1    5.50    4.80
  -2 -12   1    0.70    4.30
   1  12  -1    1.70    4.20
  -1 -12   1    4.10    5.00
   0  12  -1    8.60    4.80
   0 -12   1    4.00    4.60
  -1  12  -1   46.10    7.10
   1 -12   1   41.40    6.60
  -2  12  -1    7.10    5.80
   2 -12   1    4.00    5.40
  -3  12  -1    5.30    5.60
   3 -12   1    1.90    5.30
   6  11  -1    5.70   11.20
  -6 -11   1   -0.40    4.70
  -5 -11   1    1.00   16.40
  -5 -11   1   14.90    5.60
   4  11  -1   16.20    4.60
  -4 -11   1   21.60    5.70
  -4 -11   1    8.40   15.90
   3  11  -1    4.70    4.10
  -3 -11   1   -7.90   13.30
  -2 -11   1    7.20    4.50
  -2 -11   1   -5.40   13.10
   1  11  -1   12.70    4.20
  -1 -11   1    4.60    4.50
  -1 -11   1   -6.00   11.60
   0  11  -1   10.70    4.50
   0 -11   1    6.80    4.80
   0 -11   1   -3.30   14.30
  -1  11  -1   16.30    5.50
   1 -11   1   15.30    5.80
  -2  11  -1    4.60    4.90
   2 -11   1   -2.00    4.00
  -3  11  -1   29.50    6.60
   3 -11   1   31.90    6.50
  -4  11  -1    2.60    5.30
   4 -11   1   -0.20    5.00
  -5  11  -1    5.60    6.70
   5 -11   1   -5.60    5.30
   7  10  -1   40.90   15.20
  -7 -10   1   25.60    7.00
   6  10  -1   10.60   10.70
  -6 -10   1   -1.60    5.10
   5  10  -1    8.50    4.10
  -5 -10   1   -4.40   15.90
  -5 -10   1   12.20    5.40
   4  10  -1   53.19    6.10
  -4 -10   1   62.29    7.00
   3  10  -1   25.00    4.60
  -3 -10   1   -0.40   13.20
  -3 -10   1   20.30    5.10
   2  10  -1   52.59    5.70
  -2 -10   1   69.99    7.20
   1  10  -1   41.40    5.50
  -1 -10   1   39.20    6.10
   0  10  -1  109.99    8.60
   0 -10   1  107.89    8.90
  -1  10  -1   58.79    7.00
   1 -10   1   44.40    6.60
  -2  10  -1   22.20    5.80
   2 -10   1   -0.60   10.90
   2 -10   1   29.70    5.70
  -3  10  -1   16.60    5.70
   3 -10   1   24.60    6.00
  -4  10  -1    4.80    5.10
   4 -10   1    3.20    4.60
  -5  10  -1    9.50    6.10
   5 -10   1    5.00    5.60
  -6  10  -1   -6.70    5.60
   6 -10   1    7.60    5.60
  -7  10  -1   -0.30    5.80
   7 -10   1   11.40    6.10
   8   9  -1    5.20   11.00
  -8  -9   1    4.20    6.00
   7   9  -1   84.09   18.30
  -7  -9   1   53.49    8.30
   6   9  -1   -3.80    8.90
  -6  -9   1    5.40    4.90
   5   9  -1   29.70    4.40
  -5  -9   1    9.80   17.20
  -5  -9   1   30.40    6.40
   4   9  -1   90.19    7.00
  -4  -9   1   88.69    8.30
   3   9  -1  151.78    9.00
  -3  -9   1  145.99    8.70
  -3  -9   1  171.48    9.70
   2   9  -1   82.99    6.60
  -2  -9   1   88.39    7.30
  -2  -9   1   95.19    7.30
   1   9  -1   13.60    3.60
  -1  -9   1    1.80   10.80
  -1  -9   1   16.20    3.60
  -1  -9   1   12.40    3.90
   0   9  -1   32.90    4.80
   0  -9   1   35.10    5.60
  -1   9  -1   -4.20    3.10
   1  -9   1    6.80    3.90
   1  -9   1   -2.20    9.80
  -2   9  -1   22.20    5.20
   2  -9   1    2.90   10.50
   2  -9   1   19.10    5.00
  -3   9  -1   18.70    5.00
   3  -9   1   16.90    4.90
   3  -9   1   -0.90   10.00
  -4   9  -1   12.00    5.60
   4  -9   1    6.20   10.60
   4  -9   1    6.70    4.50
  -5   9  -1   16.80    6.20
   5  -9   1   22.30    5.40
  -6   9  -1   -2.70    5.30
   6  -9   1   15.70    6.20
  -7   9  -1   26.30    6.90
   7  -9   1   33.50    7.40
  -8   9  -1    4.60    5.60
   8  -9   1    8.50    6.60
   9   8  -1   20.70   12.10
  -9  -8   1   23.30    7.60
   8   8  -1   -4.00    9.60
  -8  -8   1    5.30    5.80
   7   8  -1   56.29   14.60
  -7  -8   1   69.89    8.70
   6   8  -1   98.49   17.10
  -6  -8   1  108.19    9.70
   5   8  -1   17.40    3.60
  -5  -8   1   18.90    5.10
  -5  -8   1   -2.90   13.70
   4   8  -1  100.19    6.70
  -4  -8   1   72.59    7.00
   3   8  -1  133.59    7.70
  -3  -8   1  121.79    7.20
  -3  -8   1  118.19    8.30
   2   8  -1   20.00    3.70
  -2  -8   1   22.70    4.10
  -2  -8   1   28.30    4.30
  -2  -8   1   18.50    3.70
  -2  -8   1    1.20   11.00
   1   8  -1   24.80    3.90
  -1  -8   1   32.50    4.80
  -1  -8   1   30.70    4.10
   0   8  -1   13.10    3.60
   0  -8   1   -2.00    9.50
   0  -8   1   18.60    3.20
   0  -8   1   13.20    4.00
  -1   8  -1   35.80    5.10
  -1   8  -1   39.80    4.50
   1  -8   1   42.90    5.60
  -2   8  -1    0.60    3.60
   2  -8   1    2.20    9.10
   2  -8   1   -0.10    3.60
  -3   8  -1   41.30    5.90
   3  -8   1   34.20    5.10
  -4   8  -1    3.60    4.40
   4  -8   1   -0.40    9.20
   4  -8   1    4.40    4.00
  -5   8  -1    4.50    4.80
   5  -8   1    3.80    9.90
   5  -8   1   12.30    4.80
  -6   8  -1    1.50    5.00
   6  -8   1   -0.80   10.10
   6  -8   1    2.80    4.70
  -7   8  -1    5.10    5.40
   7  -8   1    0.10    4.80
  -8   8  -1   90.19    9.80
   8  -8   1  102.69    9.90
  -9   8  -1   10.10    6.70
   9  -8   1   20.50    6.80
  10   7  -1    4.00   12.00
 -10  -7   1    7.10    6.60
   9   7  -1   16.70   12.80
  -9  -7   1    6.50    6.00
   8   7  -1   -3.20    9.50
  -8  -7   1   -0.90    5.30
   7   7  -1    7.90    9.70
  -7  -7   1    9.60    4.90
   6   7  -1   57.49   13.40
   6   7  -1   64.09    5.60
  -6  -7   1   70.49    7.80
   5   7  -1   -0.60    2.40
  -5  -7   1   -2.60   15.70
  -5  -7   1    5.10    3.90
   4   7  -1   13.00    3.20
  -4  -7   1   -0.70   11.10
  -4  -7   1    8.50    2.80
  -4  -7   1    9.30    3.80
   3   7  -1    0.50    2.30
  -3  -7   1    1.10    2.40
  -3  -7   1    4.80    3.30
  -3  -7   1   -1.50   11.60
  -2  -7   1   78.79    5.60
  -2  -7   1   76.39    6.00
  -2  -7   1   76.39    6.20
   1   7  -1    1.20    2.50
  -1  -7   1    3.80    3.00
  -1  -7   1    4.30    2.80
  -1  -7   1   -7.20    9.20
   0   7  -1   79.29    6.00
   0  -7   1   76.79    5.10
   0  -7   1   69.29    6.30
  -1   7  -1    7.00    3.10
  -1   7  -1    9.10    2.20
   1  -7   1    0.30    8.20
   1  -7   1    3.50    3.00
  -2   7  -1    5.50    2.10
  -2   7  -1    5.20    3.40
   2  -7   1    2.20    8.30
   2  -7   1    3.40    3.30
  -3   7  -1   44.50    5.60
   3  -7   1   40.90    5.10
  -4   7  -1   41.20    5.70
   4  -7   1   56.39    6.30
  -5   7  -1   20.80    5.30
   5  -7   1   23.20    4.70
   5  -7   1    2.10    8.40
  -6   7  -1    3.70    4.60
   6  -7   1   -4.10    8.70
   6  -7   1   -1.70    3.50
  -7   7  -1   12.60    5.40
   7  -7   1   16.60    4.90
   7  -7   1    4.40   10.40
  -8   7  -1   57.59    7.80
   8  -7   1   37.60    6.30
  -9   7  -1   19.50    6.40
   9  -7   1   16.00    5.60
 -10   7  -1   -1.60    5.50
  10  -7   1   -1.30    5.40
  10   6  -1   -1.60   10.30
 -10  -6   1   -5.40    6.20
   9   6  -1   23.50   13.40
  -9  -6   1   24.30    6.70
   8   6  -1   63.19   15.60
  -8  -6   1   44.40    7.00
   7   6  -1   -0.70    8.20
  -7  -6   1   -3.30    4.10
   6   6  -1   13.00    9.20
   6   6  -1   12.20    3.00
  -6  -6   1   13.90    4.80
   5   6  -1   -0.50    2.30
   5   6  -1   -0.60    7.70
  -5  -6   1   -0.70    3.40
  -5  -6   1    4.50   13.90
  -5  -6   1    1.10    2.20
   4   6  -1   34.60    3.80
  -4  -6   1   34.90    4.90
  -4  -6   1   35.10    3.60
   3   6  -1    0.20    2.10
  -3  -6   1    0.90    2.80
  -3  -6   1   -9.00   10.50
  -3  -6   1   -3.40    1.90
  -2  -6   1   50.39    4.60
  -2  -6   1   53.49    4.50
  -2  -6   1   56.89    4.90
   1   6  -1    5.10    2.50
  -1  -6   1    8.80    2.90
  -1  -6   1   -0.50    9.10
  -1  -6   1    2.70    2.40
  -1  -6   1    6.70    2.60
   0   6  -1  405.26   13.90
   0  -6   1  398.26   13.10
   0  -6   1  395.86   14.30
  -1   6  -1  148.19    6.00
  -1   6  -1  143.49    7.60
   1  -6   1  156.28    8.00
  -2   6  -1  199.48    9.50
  -2   6  -1  201.48    7.10
   2  -6   1  205.48    9.40
  -3   6  -1   12.00    3.60
  -3   6  -1    6.70    1.50
   3  -6   1   -0.90    6.90
   3  -6   1    9.70    3.40
  -4   6  -1    2.10    3.50
   4  -6   1    2.40    7.70
   4  -6   1    3.70    3.20
  -5   6  -1    7.40    3.90
   5  -6   1    4.60    3.60
   5  -6   1    1.00    7.80
  -6   6  -1   -2.90    3.40
   6  -6   1    3.30    3.40
   6  -6   1   -0.50    8.70
  -7   6  -1   18.40    5.20
   7  -6   1   15.30    4.60
   7  -6   1   -2.90    9.40
  -8   6  -1   11.60    5.60
   8  -6   1   -2.00   10.70
   8  -6   1   18.60    5.40
  -9   6  -1   59.19    8.30
   9  -6   1   60.19    7.70
 -10   6  -1   -3.80    5.50
  10  -6   1   -1.40   11.70
  10  -6   1    0.00    4.40
  11   5  -1   -5.70   10.80
 -11  -5   1    2.60    6.40
  10   5  -1    5.50   10.10
 -10  -5   1   -0.90    5.80
   9   5  -1    2.20    9.80
  -9  -5   1    5.00    5.30
   8   5  -1    0.50    8.90
  -8  -5   1    3.70    4.70
   7   5  -1    6.10    2.80
   7   5  -1    3.70    8.10
  -7  -5   1    2.20    4.00
   6   5  -1    1.70    7.10
   6   5  -1    3.00    2.40
  -6  -5   1    3.10    3.70
   5   5  -1    7.90    2.50
   5   5  -1    8.90    8.20
  -5  -5   1    9.70    2.40
  -5  -5   1    9.80    3.70
   4   5  -1   79.39    4.90
  -4  -5   1   89.39    6.60
  -4  -5   1   84.99    4.90
   3   5  -1  195.78    7.90
  -3  -5   1  197.88    7.70
  -3  -5   1  195.08    9.00
   2   5  -1   38.30    3.60
  -2  -5   1   57.29    4.70
  -1  -5   1  251.67    9.30
  -1  -5   1  253.47    9.40
  -1  -5   1  252.37    9.80
   0   5  -1  665.33   20.60
   0  -5   1  669.63   21.00
   0  -5   1  676.93   19.90
  -1   5  -1  296.17   11.00
   1  -5   1  274.77   10.90
  -2   5  -1  194.18    8.80
  -2   5  -1  204.88    6.70
   2  -5   1  197.78    9.00
  -3   5  -1   36.80    4.50
  -3   5  -1   43.50    2.40
   3  -5   1   48.60    4.80
  -4   5  -1  116.99    7.60
  -4   5  -1  104.89    4.40
   4  -5   1  113.79    7.10
  -5   5  -1    2.60    3.20
  -5   5  -1    1.70    1.70
   5  -5   1    6.20    3.40
   5  -5   1    2.70    7.70
  -6   5  -1    5.00    3.90
   6  -5   1   -1.00    3.20
   6  -5   1   -6.00    7.30
  -7   5  -1   21.10    5.10
   7  -5   1   20.00    4.60
  -8   5  -1    1.70    4.60
   8  -5   1   -3.00    9.30
   8  -5   1   -0.50    3.60
  -9   5  -1    6.80    4.90
   9  -5   1   -3.60   10.60
   9  -5   1    1.40    4.20
 -10   5  -1    1.30    5.20
  10  -5   1   -6.70   11.80
  10  -5   1    4.60    4.80
 -11   5  -1    1.60    5.90
  11  -5   1    4.60   14.00
  11   4  -1   -4.70   11.10
 -11  -4   1   -6.80    5.80
  10   4  -1    5.50   11.30
 -10  -4   1    4.20    5.90
   9   4  -1   -5.20    9.20
  -9  -4   1   -3.70    4.50
   8   4  -1    9.90    8.40
  -8  -4   1   14.20    5.00
   7   4  -1    4.90    2.70
   7   4  -1   12.50    8.70
  -7  -4   1   12.70    4.10
   6   4  -1  123.79    6.20
   6   4  -1  133.99   15.30
  -6  -4   1  119.49    8.30
  -6  -4   1  121.39    6.10
   5   4  -1    0.90    2.00
   5   4  -1    2.70    6.70
  -5  -4   1    0.60    3.10
  -5  -4   1    0.10    1.70
   4   4  -1   43.30    3.80
  -4  -4   1   51.19    5.30
  -4  -4   1   44.10    3.60
   3   4  -1   31.80    3.00
  -3  -4   1   26.50    2.60
  -3  -4   1    3.10   11.00
  -3  -4   1   21.60    3.60
   2   4  -1   87.59    4.80
  -2  -4   1   98.59    4.70
  -2  -4   1  105.59    5.70
  -1  -4   1  454.35   13.90
  -1  -4   1  434.16   14.10
  -1  -4   1  450.95   14.40
   0   4  -1    5.60    2.00
   0  -4   1    2.60    7.40
   0  -4   1    9.40    2.40
   0  -4   1    9.80    2.00
  -1   4  -1   47.40    4.20
   1  -4   1   44.60    4.00
   1  -4   1   57.29    3.10
  -2   4  -1  213.48    6.60
  -2   4  -1  215.08    8.70
   2  -4   1  216.28    8.80
  -3   4  -1   61.79    2.80
  -3   4  -1   61.39    5.30
   3  -4   1   45.70    4.20
  -4   4  -1   32.40    4.50
  -4   4  -1   36.90    2.80
   4  -4   1   38.60    4.40
  -5   4  -1    0.30    2.80
  -5   4  -1   -0.60    1.60
   5  -4   1   -2.90    6.50
   5  -4   1    3.20    2.80
  -6   4  -1    5.60    2.10
  -6   4  -1    9.10    3.80
   6  -4   1    6.60    3.20
   6  -4   1    2.70    7.60
  -7   4  -1   35.20    3.80
  -7   4  -1   36.20    5.70
   7  -4   1   38.90    5.00
  -8   4  -1  104.49    8.70
   8  -4   1   94.99    7.70
  -9   4  -1   53.19    6.90
   9  -4   1   63.39    6.50
 -10   4  -1    0.70    5.10
  10  -4   1   -6.80   12.60
  10  -4   1    3.10    4.30
 -11   4  -1    2.00    6.00
  11  -4   1    7.90   14.90
  11   3  -1    3.00   12.20
 -11  -3   1    5.50    6.20
  10   3  -1   -4.40   10.60
 -10  -3   1   -1.20    5.00
   9   3  -1    1.60    9.70
  -9  -3   1    3.20    4.60
   8   3  -1    4.40    4.00
   8   3  -1   -2.70    8.50
  -8  -3   1    1.50    4.00
   7   3  -1    6.40    2.80
   7   3  -1    5.30    7.80
  -7  -3   1    6.00    2.50
  -7  -3   1   -1.40    3.40
   6   3  -1    1.30    2.10
   6   3  -1    5.30    6.90
  -6  -3   1    4.20    3.30
  -6  -3   1    4.10    2.20
   5   3  -1  104.79   12.50
   5   3  -1   98.09    5.10
  -5  -3   1  101.49    7.00
  -5  -3   1  100.89    5.00
   4   3  -1    6.20    2.00
   4   3  -1    4.10    5.90
  -4  -3   1    8.60    3.00
  -4  -3   1    6.10    1.80
   3   3  -1    8.20    2.00
  -3  -3   1    0.40   10.00
  -3  -3   1    8.30    1.70
  -3  -3   1    2.40    2.50
   2   3  -1  165.08    6.40
  -2  -3   1  170.38    7.10
  -2  -3   1  165.78    6.00
  -1  -3   1    8.80    1.70
  -1  -3   1    7.70    2.20
  -1  -3   1   10.00    2.20
  -1  -3   1   -3.40    7.10
   0   3  -1  268.57    9.00
   0  -3   1  283.77    8.70
  -1   3  -1   21.40    2.70
   1  -3   1   21.50    2.00
   1  -3   1   23.60    2.70
  -2   3  -1  239.68    6.80
  -2   3  -1  217.68    8.70
  -3   3  -1   77.99    3.20
  -3   3  -1   79.99    5.40
   3  -3   1   69.19    5.00
  -4   3  -1   24.50    2.30
  -4   3  -1   28.90    3.70
   4  -3   1   25.50    3.40
  -5   3  -1  262.87   10.90
  -5   3  -1  248.98    8.70
   5  -3   1  253.67   10.10
  -6   3  -1   60.29    5.80
  -6   3  -1   53.79    4.20
   6  -3   1   53.89    4.80
  -7   3  -1    1.20    3.40
  -7   3  -1    1.90    2.40
   7  -3   1    5.30    3.00
   7  -3   1    0.80    9.20
  -8   3  -1   19.00    3.50
  -8   3  -1   29.40    5.30
   8  -3   1   19.50    4.10
   8  -3   1   -1.80   10.30
  -9   3  -1   -2.80    4.40
   9  -3   1    4.40   12.50
   9  -3   1    4.60    3.50
 -10   3  -1   42.90    6.70
  10  -3   1   48.30    6.00
 -11   3  -1    8.70    5.60
  11  -3   1   -6.30   14.20
  11   2  -1    0.70   13.70
 -11  -2   1   21.80    6.50
  10   2  -1    9.60   12.20
 -10  -2   1    7.60    5.10
   9   2  -1   15.50   10.00
  -9  -2   1   27.90    6.00
   8   2  -1   12.20    9.40
   8   2  -1   24.20    3.60
  -8  -2   1   22.50    3.80
  -8  -2   1   10.50    4.30
   7   2  -1    2.40    6.70
   7   2  -1    0.10    2.40
  -7  -2   1    3.20    3.50
  -7  -2   1    2.30    2.50
   6   2  -1   32.30    3.50
   6   2  -1   35.80   10.10
  -6  -2   1   29.80    4.50
  -6  -2   1   34.60    3.60
   5   2  -1    5.20    5.60
   5   2  -1    4.70    2.20
  -5  -2   1    4.80    2.00
  -5  -2   1    4.80    3.20
   4   2  -1   35.20    3.00
   4   2  -1   28.70    7.30
  -4  -2   1   33.90    3.10
  -4  -2   1   40.10    4.20
   3   2  -1  182.48   12.70
   3   2  -1  175.98    6.80
  -3  -2   1  196.48    6.40
  -3  -2   1  185.48    7.90
   2   2  -1  169.08    6.00
  -2  -2   1  167.38    6.90
  -2  -2   1  169.88    5.50
   1   2  -1   53.99    3.30
  -1  -2   1   53.79    3.40
  -1  -2   1   54.49    2.70
   0   2  -1   11.40    1.50
   0  -2   1    2.70    6.00
   0  -2   1   11.70    1.90
   0  -2   1   14.10    1.60
  -1   2  -1    5.00    1.60
   1  -2   1    4.50    1.70
   1  -2   1   -2.40    4.70
  -2   2  -1    1.10    0.80
  -2   2  -1   -0.40    2.00
   2  -2   1    0.80    1.80
   2  -2   1   -1.70    5.00
  -3   2  -1 1148.09   33.30
  -3   2  -1 1164.58   31.90
   3  -2   1 1153.78   32.80
  -4   2  -1   -3.90    2.30
  -4   2  -1   -1.30    1.50
   4  -2   1    0.10    1.90
   4  -2   1   -1.50    6.10
  -5   2  -1   10.40    2.30
  -5   2  -1    4.80    3.10
   5  -2   1    9.10    2.50
   5  -2   1    2.00    7.80
  -6   2  -1  109.09    6.90
  -6   2  -1   99.39    5.60
   6  -2   1  103.79    6.00
  -7   2  -1  238.08    9.80
  -7   2  -1  265.77   11.50
   7  -2   1  235.98    9.90
  -8   2  -1   35.70    4.50
  -8   2  -1   24.80    4.80
   8  -2   1   24.90    4.00
  -9   2  -1   35.40    5.90
  -9   2  -1   42.00    5.20
   9  -2   1   36.20    4.70
 -10   2  -1   45.20    6.70
 -10   2  -1   33.10    5.60
 -11   2  -1    3.00    5.00
  11  -2   1   -6.30   14.80
 -12   2  -1    2.10    5.30
  12  -2   1   -0.90   16.90
 -12  -1   1    9.80    6.80
  11   1  -1    1.60   15.40
 -11  -1   1    4.20    5.30
 -10  -1   1  178.28   11.90
   9   1  -1  133.39   19.20
  -9  -1   1   88.89    8.60
  -9  -1   1  114.09    9.00
   8   1  -1   78.99   14.70
   8   1  -1   78.79    5.90
  -8  -1   1   84.29    6.30
  -8  -1   1   85.29    7.60
   7   1  -1   22.80    9.20
   7   1  -1   30.60    3.70
  -7  -1   1   23.50    4.20
  -7  -1   1   32.00    3.90
   6   1  -1   33.60    9.50
   6   1  -1   36.40    3.60
  -6  -1   1   35.60    3.60
  -6  -1   1   28.40    4.40
   5   1  -1   42.20    8.70
   5   1  -1   47.00    3.80
  -5  -1   1   40.30    4.50
  -5  -1   1   40.60    3.40
   4   1  -1  128.59    5.70
   4   1  -1  129.49   11.30
  -4  -1   1  131.19    6.70
  -4  -1   1  129.69    5.40
   3   1  -1   11.30    2.10
   3   1  -1   15.80    5.80
  -3  -1   1   10.50    1.70
  -3  -1   1   10.60    2.50
   2   1  -1 1017.40   29.10
  -2  -1   1 1047.50   29.60
  -2  -1   1 1066.19   28.60
  -1  -1   1  185.98    6.30
   0  -1   1   99.19    7.30
   0  -1   1  106.49    3.50
  -1   1  -1   12.40    1.40
   1  -1   1   12.50    1.30
  -2   1  -1  194.28    7.10
  -2   1  -1  200.48    6.00
   2  -1   1  193.58    6.50
  -3   1  -1 1537.65   41.60
  -3   1  -1 1489.45   42.30
   3  -1   1 1504.25   41.70
  -4   1  -1   94.09    4.70
  -4   1  -1   85.69    5.30
   4  -1   1   89.39    4.60
  -5   1  -1   11.80    3.10
  -5   1  -1   10.70    2.40
   5  -1   1   12.20    2.30
   5  -1   1   -1.10    7.60
  -6   1  -1   21.30    3.80
  -6   1  -1   16.30    3.00
   6  -1   1   23.10    2.90
  -7   1  -1   69.39    6.70
  -7   1  -1   74.39    5.50
   7  -1   1   74.89    5.00
  -8   1  -1   10.30    3.40
  -8   1  -1    6.40    3.70
   8  -1   1   13.30    3.10
   8  -1   1   -0.30   11.40
  -9   1  -1   16.20    4.60
  -9   1  -1    9.50    3.90
   9  -1   1    0.30   11.70
   9  -1   1   13.50    3.40
 -10   1  -1   -2.30    3.50
 -10   1  -1    1.70    4.40
  10  -1   1   -2.90   13.70
 -11   1  -1   30.60    6.00
 -11   1  -1   26.00    5.90
 -12   1  -1   16.30    5.70
  12  -1   1   -3.20   17.20
 -12   0   1    2.40    5.40
  11   0  -1   -2.80   14.80
 -11   0   1    1.10    4.70
   9   0  -1  163.18    8.70
  -9   0   1  159.88   10.20
  -9   0   1  165.68    9.60
   8   0  -1   29.30    3.90
   8   0  -1   17.30   10.70
  -8   0   1   25.20    4.20
  -8   0   1   19.90    4.60
   7   0  -1   24.80    9.80
   7   0  -1   25.50    3.50
  -7   0   1   27.70    4.00
  -7   0   1   24.60    4.50
   6   0  -1  148.69    7.30
   6   0  -1  157.78   14.90
  -6   0   1  163.18    7.60
  -6   0   1  165.78    8.20
   5   0  -1    7.10    2.50
   5   0  -1    2.10    5.80
  -5   0   1    8.80    2.50
  -5   0   1    6.50    2.90
   4   0  -1  106.39   10.30
   4   0  -1  105.59    5.40
  -4   0   1  114.79    6.20
  -4   0   1  105.79    5.20
   3   0  -1  179.38   11.20
   3   0  -1  169.58    6.50
  -3   0   1  176.18    6.30
  -3   0   1  175.48    7.20
   2   0  -1 1123.29   30.20
   2   0  -1 1068.89   34.00
  -2   0   1 1039.50   29.90
  -2   0   1 1110.39   30.50
   1   0  -1  194.18    6.00
  -1   0   1  190.48    5.60
  -1   0   1  191.58    6.10
   0   0  -1   -0.30    0.50
   0   0   1    0.40    0.80
  -2   0  -1  152.98    5.70
  -2   0  -1  156.68    5.30
   2   0   1  155.98    4.80
  -3   0  -1  254.77    8.90
  -3   0  -1  266.67    8.70
   3   0   1  253.07    7.90
  -4   0  -1   25.20    2.90
  -4   0  -1   22.80    3.00
   4   0   1   21.20    2.10
  -5   0  -1    4.80    2.50
  -5   0  -1    7.20    2.60
   5   0   1    5.60    1.80
   5   0   1    0.50    7.80
  -6   0  -1    2.20    2.60
  -6   0  -1    1.60    2.50
   6   0   1    0.60    1.80
   6   0   1   -5.90    8.00
  -7   0  -1   17.30    3.50
  -7   0  -1    9.90    3.30
   7   0   1   13.20    2.50
   7   0   1   -1.70    9.20
  -8   0  -1    7.60    3.40
  -8   0  -1    5.60    3.50
   8   0   1   10.00    2.60
   8   0   1    2.00   11.10
  -9   0  -1    9.20    4.10
  -9   0  -1    7.60    3.90
   9   0   1   -1.30   12.60
 -10   0  -1   40.60    6.30
 -10   0  -1   49.30    6.10
 -11   0  -1   32.80    6.20
 -11   0  -1   30.40    6.00
  11   0   1    0.80   15.30
 -12   0  -1    8.10    5.30
  12   0   1    6.20   18.00
 -12   1   1    0.60    5.50
  11  -1  -1   -1.70   14.10
 -11   1   1    4.80    5.10
  10  -1  -1   -5.10   12.50
 -10   1   1    4.50    4.30
 -10   1   1    6.40    4.60
   9  -1  -1    3.50    3.40
   9  -1  -1    5.80   12.30
  -9   1   1    8.40    4.10
  -9   1   1   11.00    4.50
   8  -1  -1   17.30    3.80
   8  -1  -1    2.60   10.70
  -8   1   1   16.10    4.30
  -8   1   1   13.80    4.10
   7  -1  -1   14.20    3.20
   7  -1  -1    4.00    9.70
  -7   1   1   12.00    3.50
  -7   1   1   11.50    3.60
   6  -1  -1   -1.20    7.40
   6  -1  -1    0.80    2.30
  -6   1   1    2.20    2.40
  -6   1   1    2.40    2.50
   5  -1  -1  275.27    9.80
   5  -1  -1  210.08   17.00
  -5   1   1  278.87   10.30
  -5   1   1  274.17   10.10
   4  -1  -1    0.10    5.10
   4  -1  -1    3.30    2.00
  -4   1   1    0.70    2.20
  -4   1   1    4.00    2.10
   3  -1  -1  110.49    9.30
   3  -1  -1  107.09    5.30
  -3   1   1  117.29    5.30
  -3   1   1  111.49    5.30
   2  -1  -1 2507.25   67.69
   2  -1  -1 2453.95   71.19
  -2   1   1 2452.35   67.59
  -2   1   1 2515.05   67.69
   1  -1  -1    0.30    2.10
   1  -1  -1    0.30    1.30
  -1   1   1    1.80    1.10
  -1   1   1    1.90    1.10
   0  -1  -1  199.28    6.70
   0  -1  -1  244.78    6.60
  -1  -1  -1   10.30    1.20
  -1  -1  -1   11.50    1.40
  -1  -1  -1   10.30    1.00
  -2  -1  -1  566.14   16.60
  -2  -1  -1  575.34   16.80
   2   1   1  583.14   20.50
  -3  -1  -1   17.40    2.60
  -3  -1  -1   14.90    2.40
   3   1   1   22.50    1.90
   3   1   1   26.20    5.90
  -4  -1  -1  223.38    8.40
  -4  -1  -1  232.78    8.90
   4   1   1  229.98    7.30
   4   1   1  228.28   14.50
  -5  -1  -1  191.78    8.00
  -5  -1  -1  198.88    8.60
   5   1   1  184.88   14.80
   5   1   1  186.28    6.60
  -6  -1  -1    3.70    2.50
  -6  -1  -1    2.40    2.90
   6   1   1    4.80    7.30
   6   1   1    4.20    1.70
  -7  -1  -1    3.10    2.70
  -7  -1  -1    2.80    3.10
   7   1   1   -3.80    8.30
   7   1   1   -0.10    1.80
  -8  -1  -1   29.80    4.60
  -8  -1  -1   22.50    4.70
   8   1   1   28.40    3.30
   8   1   1   14.70   11.60
  -9  -1  -1   -0.60    3.40
  -9  -1  -1    2.80    3.80
   9   1   1    1.40   12.20
 -10  -1  -1    4.30    4.20
 -10  -1  -1    1.70    4.30
  10   1   1   -2.40   14.10
 -11  -1  -1   18.60    5.60
 -11  -1  -1   21.50    5.30
  11   1   1    1.20   15.40
 -12  -1  -1   24.00    6.80
  12   1   1    5.90   17.20
  11  -2  -1    0.20   15.10
 -11   2   1    3.30    4.90
 -11   2   1   -3.50    4.50
  10  -2  -1   -0.50   13.50
  10  -2  -1    4.10    4.00
 -10   2   1    3.20    4.20
 -10   2   1    6.50    4.70
   9  -2  -1    5.90    3.50
   9  -2  -1   -1.30   11.90
  -9   2   1   -0.50    3.60
  -9   2   1    1.80    4.20
   8  -2  -1   -1.20    2.80
   8  -2  -1   -3.70   10.20
  -8   2   1   -0.60    3.10
  -8   2   1   -3.70    3.50
   7  -2  -1   10.90    3.40
   7  -2  -1   -2.70    8.50
  -7   2   1   13.10    3.60
  -7   2   1   13.10    3.50
   6  -2  -1   -1.30    2.70
   6  -2  -1   -1.30    7.80
  -6   2   1   -1.40    2.80
  -6   2   1    1.90    2.70
   5  -2  -1  102.09    6.30
  -5   2   1  108.39    6.10
  -5   2   1  103.09    6.20
   4  -2  -1  144.99    6.70
  -4   2   1  140.49    6.40
  -4   2   1  133.19    6.70
   3  -2  -1  213.08    8.10
  -3   2   1  219.98    7.70
  -3   2   1  201.78    8.10
   2  -2  -1  487.25   14.70
  -2   2   1  477.25   14.80
  -2   2   1  472.35   14.20
   1  -2  -1 1939.31   53.49
   1  -2  -1 1963.10   53.39
  -1   2   1 1938.31   52.99
  -1   2   1 1937.61   53.59
   0  -2  -1  103.89    4.20
   0  -2  -1  107.49    4.50
   0   2   1  107.09    4.10
  -1  -2  -1  350.66   10.00
  -1  -2  -1  329.47   10.50
  -1  -2  -1  340.57   10.50
  -2  -2  -1   42.80    3.20
  -2  -2  -1   46.50    2.30
  -2  -2  -1   48.80    3.50
   2   2   1   38.60    5.40
  -3  -2  -1   11.70    2.60
  -3  -2  -1   16.40    2.50
   3   2   1   12.80    4.80
   3   2   1   14.80    1.50
  -4  -2  -1  489.35   15.30
  -4  -2  -1  479.75   15.90
   4   2   1  503.35   14.00
   4   2   1  478.25   22.00
  -5  -2  -1   31.30    3.50
  -5  -2  -1   25.70    3.90
   5   2   1   32.70    2.80
   5   2   1   23.40    7.20
  -6  -2  -1   16.20    3.20
  -6  -2  -1   15.50    3.60
   6   2   1   17.00    7.30
   6   2   1   21.60    2.40
  -7  -2  -1   38.00    4.40
  -7  -2  -1   30.90    4.90
   7   2   1   30.20    9.80
   7   2   1   36.40    3.10
  -8  -2  -1    4.00    3.30
  -8  -2  -1    0.40    3.60
   8   2   1    0.90    7.40
  -9  -2  -1    8.30    4.50
  -9  -2  -1    1.30    3.60
   9   2   1    5.10   11.20
 -10  -2  -1    5.90    4.80
 -10  -2  -1    0.70    3.90
  10   2   1   10.40   14.50
 -11  -2  -1   44.40    7.70
  11   2   1    8.50   16.60
 -12  -2  -1   -1.90    5.90
  12   2   1   -9.10   14.90
  11  -3  -1   -6.20   14.40
 -11   3   1    5.70    5.30
  10  -3  -1   31.20    5.40
 -10   3   1   31.30    6.20
 -10   3   1   26.00    5.50
   9  -3  -1   74.49    6.90
  -9   3   1   64.29    6.80
  -9   3   1   61.19    6.40
   8  -3  -1    4.20   11.20
   8  -3  -1    6.60    3.90
  -8   3   1   11.40    3.70
  -8   3   1    5.60    4.00
   7  -3  -1   35.80    4.60
  -7   3   1   34.60    5.10
  -7   3   1   30.70    4.30
   6  -3  -1  125.59    7.40
  -6   3   1  124.29    7.00
  -6   3   1  127.59    7.70
   5  -3  -1    0.00    7.10
   5  -3  -1   13.60    3.20
  -5   3   1   17.60    3.00
  -5   3   1   11.60    3.30
   4  -3  -1  162.88    7.60
  -4   3   1  152.78    6.70
  -4   3   1  160.18    7.70
   3  -3  -1   49.99    4.20
  -3   3   1   51.79    3.80
  -3   3   1   47.40    4.50
   2  -3  -1  350.46   11.80
  -2   3   1  354.56   10.90
  -2   3   1  351.26   11.90
   1  -3  -1  430.06   12.90
  -1   3   1  356.66   12.90
  -1   3   1  415.66   12.10
   0  -3  -1  106.29    5.00
   0  -3  -1   97.59    4.80
   0   3   1  104.19    4.40
  -1  -3  -1  102.39    5.00
  -1  -3  -1  106.49    4.70
  -1  -3  -1  105.79    4.90
  -2  -3  -1   27.80    3.10
  -2  -3  -1   28.20    2.80
  -2  -3  -1   26.40    2.20
   2   3   1   22.70    5.30
  -3  -3  -1   33.20    3.00
  -3  -3  -1   33.40    3.60
   3   3   1   33.90    2.50
   3   3   1   31.80    6.40
  -4  -3  -1  271.17    9.90
  -4  -3  -1  284.27   10.90
   4   3   1  286.87   16.70
   4   3   1  281.67    8.80
  -5  -3  -1   55.59    4.60
  -5  -3  -1   49.70    4.90
   5   3   1   59.49    3.20
   5   3   1   56.09    9.20
  -6  -3  -1  205.38    8.80
  -6  -3  -1  203.88   10.00
   6   3   1  208.78    7.30
   6   3   1  207.78   17.20
  -7  -3  -1   42.40    4.50
  -7  -3  -1   37.10    5.10
   7   3   1   49.50   12.10
   7   3   1   39.60    3.60
  -8  -3  -1   23.20    5.10
  -8  -3  -1   27.90    4.20
   8   3   1   29.60   11.40
  -9  -3  -1    6.00    3.80
  -9  -3  -1   12.00    5.10
   9   3   1   10.60    9.90
 -10  -3  -1   32.90    6.40
  10   3   1   17.10   13.40
 -11  -3  -1    0.50    5.80
  11   3   1    2.80   14.50
 -12  -3  -1   15.30    6.80
  12   3   1    1.70   16.00
  11  -4  -1   -9.10   14.30
 -11   4   1   -6.20    4.90
  10  -4  -1   30.50    5.80
  10  -4  -1   -1.70   12.90
 -10   4   1   28.10    6.40
   9  -4  -1   36.80    5.60
  -9   4   1   38.60    6.30
   8  -4  -1   12.10    4.20
   8  -4  -1    4.90   11.10
  -8   4   1    7.40    3.60
  -8   4   1    7.30    4.30
   7  -4  -1    1.30    3.40
   7  -4  -1    2.10    9.00
  -7   4   1    1.50    3.50
  -7   4   1   -0.80    2.80
   6  -4  -1   57.79    5.80
  -6   4   1   67.29    6.40
  -6   4   1   59.39    5.10
   5  -4  -1    7.40    2.90
   5  -4  -1   -3.60    6.50
  -5   4   1    1.60    2.20
  -5   4   1    1.70    3.20
   4  -4  -1   -1.60    2.20
   4  -4  -1   -2.70    5.40
  -4   4   1    1.10    1.90
  -4   4   1    1.80    2.80
   3  -4  -1   -1.90    2.30
   3  -4  -1    1.70    5.10
  -3   4   1    0.50    2.60
  -3   4   1    1.10    1.70
   2  -4  -1   72.29    5.30
  -2   4   1   72.79    5.20
  -2   4   1   71.89    3.70
   1  -4  -1   -0.70    4.80
   1  -4  -1   12.10    2.80
   1  -4  -1    7.70    2.50
  -1   4   1    7.20    2.00
  -1   4   1    5.20    2.50
   0  -4  -1    2.80    5.40
   0  -4  -1    1.30    2.00
   0  -4  -1   -2.70    2.00
   0   4   1    1.00    1.70
  -1  -4  -1    0.50    6.10
  -1  -4  -1    2.40    2.20
  -1  -4  -1    1.20    2.00
  -1  -4  -1    4.80    2.20
  -2  -4  -1   76.19    5.10
  -2  -4  -1   81.59    4.30
  -2  -4  -1   79.49    4.70
  -3  -4  -1    3.20    2.60
  -3  -4  -1   -1.20    2.00
   3   4   1   -0.80    1.40
   3   4   1    0.30    4.10
  -4  -4  -1   -0.20    2.40
  -4  -4  -1   -0.90    2.00
   4   4   1    0.20    1.50
   4   4   1   -1.30    4.40
  -5  -4  -1   38.10    3.70
  -5  -4  -1   38.70    4.90
   5   4   1   36.90    3.00
   5   4   1   45.30    9.80
  -6  -4  -1   85.99    5.70
  -6  -4  -1   79.39    6.90
   6   4   1   84.29    4.20
   6   4   1   79.09   12.20
  -7  -4  -1    6.20    2.80
  -7  -4  -1    7.60    3.70
   7   4   1    1.90    7.40
  -8  -4  -1    9.70    3.40
  -8  -4  -1   10.90    4.50
   8   4   1    6.10    8.40
  -9  -4  -1   11.80    5.30
   9   4   1   18.90   11.80
 -10  -4  -1   10.50    5.90
  10   4   1    8.00   11.80
 -11  -4  -1    5.70    6.60
  11   4   1    1.30   11.50
 -12  -4  -1   13.30    7.20
  11  -5  -1    9.40    6.00
  10  -5  -1   -3.90    4.80
 -10   5   1    3.40    5.30
   9  -5  -1   61.79    7.30
  -9   5   1   52.69    7.50
   8  -5  -1    0.90    9.90
   8  -5  -1    7.70    4.70
  -8   5   1    1.70    4.30
   7  -5  -1   34.70    5.60
   7  -5  -1    3.70    9.30
  -7   5   1   17.70    4.50
  -7   5   1   24.70    4.10
   6  -5  -1    3.60    3.90
   6  -5  -1   -3.20    6.90
  -6   5   1    5.50    3.90
  -6   5   1    4.00    2.70
   5  -5  -1    8.60    3.70
   5  -5  -1   -0.70    6.20
  -5   5   1    5.20    2.40
  -5   5   1    4.40    3.50
   4  -5  -1    0.50    6.00
   4  -5  -1    0.20    3.00
  -4   5   1    2.50    2.00
  -4   5   1    0.10    2.80
   3  -5  -1   65.69    5.60
  -3   5   1   61.69    3.90
  -3   5   1   62.09    5.60
   2  -5  -1  941.71   28.70
  -2   5   1  938.31   28.80
  -2   5   1  955.70   27.20
   1  -5  -1  220.18    9.20
  -1   5   1  224.28    9.50
  -1   5   1  215.18    7.90
   0  -5  -1   40.20    4.00
   0  -5  -1   39.10    3.90
   0   5   1   36.40    3.20
  -1  -5  -1  244.28    9.20
  -1  -5  -1  254.97    9.20
  -1  -5  -1  224.38    9.40
  -2  -5  -1   10.30    2.80
  -2  -5  -1   11.90    2.50
  -2  -5  -1    4.90    7.70
  -2  -5  -1   14.10    2.80
  -3  -5  -1    6.40    2.10
  -3  -5  -1   10.00    3.10
  -3  -5  -1    1.20    9.40
  -3  -5  -1    4.50    2.40
  -4  -5  -1    7.80    2.50
  -4  -5  -1    4.90    3.10
   4   5   1    5.50    5.50
   4   5   1    6.10    1.80
  -5  -5  -1  156.88    7.50
  -5  -5  -1  163.08    8.70
   5   5   1  168.78   15.20
   5   5   1  143.19    6.20
  -6  -5  -1    9.00    3.90
  -6  -5  -1    8.00    2.80
   6   5   1    6.80    2.00
   6   5   1    6.70    7.30
  -7  -5  -1   12.40    3.20
  -7  -5  -1   14.20    4.50
   7   5   1   16.70    9.10
  -8  -5  -1    5.10    3.20
  -8  -5  -1    4.90    4.60
   8   5   1    2.60    8.10
  -9  -5  -1    6.70    5.20
   9   5   1    4.30   10.30
 -10  -5  -1    3.70    5.90
  10   5   1    5.20   10.00
 -11  -5  -1   19.50    7.20
  11   5   1    6.20   12.20
  10  -6  -1    4.00    6.00
 -10   6   1    3.70    5.70
   9  -6  -1   10.70    5.80
  -9   6   1    9.40    5.80
   8  -6  -1   18.50    5.80
  -8   6   1   13.20    5.40
   7  -6  -1   32.90    5.70
   7  -6  -1    6.20    9.20
  -7   6   1   20.30    5.20
   6  -6  -1   -0.80    8.10
   6  -6  -1   -2.70    3.90
  -6   6   1    5.90    4.30
   5  -6  -1    5.20    3.60
   5  -6  -1    2.80    7.20
  -5   6   1    4.20    2.30
  -5   6   1    1.50    3.60
   4  -6  -1   10.20    3.70
   4  -6  -1   -0.50    6.10
  -4   6   1    5.00    3.50
  -4   6   1   10.10    2.30
   3  -6  -1    2.30    5.90
   3  -6  -1    5.50    2.90
  -3   6   1    2.70    1.80
  -3   6   1    5.00    3.20
   2  -6  -1   29.60    4.00
  -2   6   1   25.00    4.00
  -2   6   1   29.20    2.90
   1  -6  -1  396.06   14.80
  -1   6   1  431.96   13.70
  -1   6   1  436.16   15.30
   0  -6  -1   31.60    3.90
   0  -6  -1   38.20    4.30
   0   6   1   42.50    3.90
  -1  -6  -1    0.70    2.50
  -1  -6  -1    1.30    7.10
  -1  -6  -1    7.50    2.70
  -1  -6  -1    1.90    2.50
  -2  -6  -1    5.30    8.10
  -2  -6  -1   -0.40    2.30
  -2  -6  -1    2.90    2.30
  -2  -6  -1   -1.60    2.20
  -3  -6  -1    1.00    9.30
  -3  -6  -1    3.10    2.90
  -3  -6  -1    4.70    2.50
  -3  -6  -1   -0.80    2.20
  -4  -6  -1    4.60    3.30
  -4  -6  -1    8.00    2.60
   4   6   1    3.40    2.00
   4   6   1    6.30    6.30
  -5  -6  -1   38.50    5.20
  -5  -6  -1   34.70    4.10
   5   6   1   29.50    9.20
   5   6   1   26.60    3.10
  -6  -6  -1    6.70    2.90
  -6  -6  -1   -0.70    3.60
   6   6   1    2.20    7.50
   6   6   1    2.70    2.10
  -7  -6  -1   22.30    3.80
  -7  -6  -1   32.20    5.70
   7   6   1   32.30   11.70
  -8  -6  -1   19.80    5.70
   8   6   1   26.90   11.20
  -9  -6  -1   84.59    8.80
   9   6   1   85.49   17.40
 -10  -6  -1    9.50    6.50
  10   6   1    3.60   12.00
 -11  -6  -1   -1.30    6.40
  11   6   1    3.50   11.90
   9  -7  -1   24.80    6.90
  -9   7   1   24.30    6.80
   8  -7  -1    2.90    5.20
  -8   7   1    4.30    5.30
   7  -7  -1   42.10    6.80
  -7   7   1   36.90    6.50
   6  -7  -1   16.50    5.10
  -6   7   1   15.60    5.30
   5  -7  -1   -0.40    3.40
   5  -7  -1   -1.30    7.20
  -5   7   1    1.90    4.00
   4  -7  -1   32.20    4.90
  -4   7   1   25.90    4.90
   3  -7  -1    1.20    6.90
   3  -7  -1   10.00    3.90
  -3   7   1   10.80    4.00
  -3   7   1   12.00    2.40
   2  -7  -1   64.19    5.80
  -2   7   1   64.99    6.20
  -2   7   1   52.39    4.20
   1  -7  -1   56.39    5.40
  -1   7   1   73.89    6.30
  -1   7   1   62.29    4.60
   0  -7  -1    0.50    7.00
   0  -7  -1    7.10    3.20
   0  -7  -1    2.40    3.00
   0   7   1    4.70    2.40
  -1  -7  -1  128.69    7.50
  -1  -7  -1  145.49    7.20
  -1  -7  -1  135.69    7.50
  -2  -7  -1    9.20    3.00
  -2  -7  -1    8.50    3.20
  -2  -7  -1    8.90    3.10
  -2  -7  -1   -0.90    8.10
  -3  -7  -1    3.70    3.10
  -3  -7  -1   -5.10    8.90
  -3  -7  -1    0.70    2.50
  -3  -7  -1    0.50    2.50
  -4  -7  -1    4.60    3.60
  -4  -7  -1    8.50    3.10
   4   7   1    4.30    6.60
   4   7   1    7.40    2.40
  -5  -7  -1    3.30    3.80
  -5  -7  -1    2.70    2.70
   5   7   1    0.70    6.40
   5   7   1    1.00    2.30
  -6  -7  -1   46.40    4.90
  -6  -7  -1   42.90    6.20
   6   7   1   62.69   13.70
  -7  -7  -1   31.20    6.00
   7   7   1   48.00   13.30
  -8  -7  -1    3.40    4.90
   8   7   1    8.00   10.10
  -9  -7  -1    2.80    6.00
   9   7   1   -2.20   10.30
 -10  -7  -1  128.69   12.50
  10   7   1  153.48   23.10
   9  -8  -1    0.10    5.80
  -9   8   1    1.20    5.30
   8  -8  -1   33.30    7.30
  -8   8   1   21.00    6.80
   7  -8  -1   24.10    6.40
  -7   8   1   22.30    6.60
   6  -8  -1  142.49   10.90
  -6   8   1  144.79   11.10
   5  -8  -1  450.75   19.00
  -5   8   1  494.25   19.60
   4  -8  -1   73.99    7.50
  -4   8   1   79.29    7.60
   3  -8  -1    3.10    3.60
   3  -8  -1    1.20    7.60
  -3   8   1    1.10    3.80
   2  -8  -1    2.70    7.60
   2  -8  -1    6.70    3.90
  -2   8   1    7.20    2.50
  -2   8   1    9.50    4.00
   1  -8  -1  139.99    8.80
  -1   8   1  140.09    7.00
  -1   8   1  134.59    8.70
   0  -8  -1   -0.70    7.80
   0  -8  -1    1.40    3.30
   0   8   1    1.10    3.40
   0   8   1    2.60    2.60
  -1  -8  -1   54.79    5.40
  -1  -8  -1   52.79    5.60
  -1  -8  -1   47.30    4.90
  -2  -8  -1   11.20    3.40
  -2  -8  -1   10.10    3.50
  -2  -8  -1   -2.90    8.80
  -2  -8  -1    8.10    3.20
  -3  -8  -1   56.89    6.00
  -3  -8  -1   51.09    5.30
  -3  -8  -1   48.90    5.20
  -4  -8  -1    9.10    3.40
  -4  -8  -1   -9.90   10.10
  -4  -8  -1   11.10    4.10
   4   8   1    7.70    8.00
   4   8   1   12.50    3.10
  -5  -8  -1  269.57   11.90
  -5  -8  -1  254.07   13.30
   5   8   1  279.77   21.50
   5   8   1  302.57   11.10
  -6  -8  -1  100.29    9.40
   6   8   1   94.19   16.90
  -7  -8  -1   13.00    5.60
   7   8   1    6.90    9.70
  -8  -8  -1    4.00    5.20
   8   8   1   -3.20    9.10
  -9  -8  -1    8.00    6.10
   9   8   1   -0.10   10.60
 -10  -8  -1   29.50    8.40
  10   8   1   34.40   14.60
   8  -9  -1   13.10    6.40
  -8   9   1   19.10    6.50
   7  -9  -1   14.50    6.40
  -7   9   1   16.70    6.70
   6  -9  -1   18.30    6.10
  -6   9   1    1.10    5.50
   5  -9  -1   69.29    8.00
  -5   9   1   61.29    8.10
   4  -9  -1   43.80    6.70
  -4   9   1   48.60    7.00
   3  -9  -1    0.00    4.20
  -3   9   1   -1.80    4.20
   2  -9  -1    8.20    4.30
  -2   9   1    8.40    4.60
   1  -9  -1   10.80    4.40
   1  -9  -1   -1.50    9.10
  -1   9   1   13.70    3.50
  -1   9   1   13.40    4.60
   0  -9  -1   56.99    6.50
   0   9   1   56.89    5.40
   0   9   1   57.59    6.30
  -1  -9  -1    6.20    3.50
  -1  -9  -1    5.00    3.50
  -1  -9  -1   -5.50    8.80
   1   9   1    1.70    3.00
  -2  -9  -1   49.50    5.70
  -2  -9  -1   41.30    5.10
  -2  -9  -1   45.90    5.50
  -3  -9  -1   49.00    6.10
  -3  -9  -1   52.39    5.70
  -3  -9  -1   43.60    5.50
  -4  -9  -1   51.99    6.30
  -4  -9  -1   44.60    5.30
   4   9   1   41.20    4.70
  -5  -9  -1  404.56   17.00
  -5  -9  -1  435.46   15.90
   5   9   1  330.47   16.60
   5   9   1  435.16   27.90
  -6  -9  -1   27.80    5.80
   6   9   1   26.70   11.20
  -7  -9  -1   36.30    7.30
   7   9   1   36.90   13.00
  -8  -9  -1    6.80    5.50
   8   9   1    3.70   10.00
  -9  -9  -1   -5.30    6.10
   9   9   1    5.10   11.10
   7 -10  -1    6.00    6.10
  -7  10   1    3.60    6.30
   6 -10  -1    6.70    5.60
  -6  10   1   -0.80    5.60
   5 -10  -1    7.30    5.30
  -5  10   1    1.10    5.90
   4 -10  -1    7.70    5.10
  -4  10   1   10.80    5.70
   3 -10  -1    5.90    4.80
  -3  10   1   15.50    5.60
   2 -10  -1   18.40    5.10
  -2  10   1   13.20    5.20
   1 -10  -1    1.00    3.80
  -1  10   1    2.70    4.20
   0 -10  -1   62.19    7.10
   0  10   1   63.49    6.90
  -1 -10  -1   -1.30   12.40
  -1 -10  -1    4.30    4.10
   1  10   1   -2.20    3.40
   1  10   1   -2.10    3.00
  -2 -10  -1   32.70    5.40
  -2 -10  -1   30.80    5.10
  -2 -10  -1   28.60    5.10
  -3 -10  -1    5.80    3.60
  -3 -10  -1    2.70    3.60
  -3 -10  -1    1.10    3.90
  -3 -10  -1   -2.40   12.10
  -4 -10  -1   53.69    7.00
  -4 -10  -1   65.59    6.70
   4  10   1   57.49    5.80
  -5 -10  -1   -7.00    3.90
   5  10   1   -2.20    7.60
  -6 -10  -1   23.10    6.10
   6  10   1   29.40   12.10
  -7 -10  -1   30.00    6.90
   7  10   1   42.00   14.20
  -8 -10  -1   19.70    6.90
   8  10   1   19.20   12.10
   5 -11  -1   13.70    6.60
  -5  11   1    3.80    6.00
   4 -11  -1   -0.20    4.40
  -4  11   1   -2.40    5.40
   3 -11  -1   17.50    5.60
  -3  11   1   23.60    6.80
   2 -11  -1    8.40    5.30
  -2  11   1    6.80    5.10
   1 -11  -1   67.89    8.00
  -1  11   1   74.29    8.20
   0 -11  -1   73.79    8.10
   0  11   1   74.79    8.10
  -1 -11  -1   10.20    4.90
   1  11   1   16.40    4.90
  -2 -11  -1   13.00    4.70
   2  11   1   16.90    5.00
   2  11   1   10.10    4.40
  -3 -11  -1   19.70    5.00
  -3 -11  -1   10.20    4.70
  -3 -11  -1   17.30    5.00
  -3 -11  -1   -6.50   14.40
  -4 -11  -1    2.30    4.30
  -4 -11  -1   -4.10   12.90
   4  11   1    2.80    8.60
   4  11   1   -0.70    3.20
  -5 -11  -1   29.80    6.40
   5  11   1   29.90   11.60
  -6 -11  -1    3.60    5.50
   6  11   1    7.80    9.70
  -7 -11  -1    5.90    5.80
   3 -12  -1   -2.50    5.10
  -3  12   1    2.90    5.10
   2 -12  -1    4.90    4.70
  -2  12   1   10.40    6.30
   1 -12  -1   44.30    7.20
  -1  12   1   48.40    7.50
   0 -12  -1    5.80    4.50
   0  12   1   19.30    5.80
  -1 -12  -1    1.80    4.50
   1  12   1    5.10    4.60
  -2 -12  -1   19.90    5.70
   2  12   1   15.80    5.10
  -3 -12  -1   -0.30    3.90
   3  12   1   -3.20    4.00
  -5 -12  -1   -5.60    4.60
   3  12  -2    1.70    5.10
   2  12  -2   49.00    7.40
  -2 -12   2    6.80   15.40
  -1 -12   2    1.00   14.70
  -1 -12   2    2.20    4.20
   0  12  -2    0.20    4.50
   0 -12   2    2.00    4.80
  -1  12  -2   13.30    5.40
   1 -12   2   10.50    5.20
   2 -12   2   47.80    7.30
   3 -12   2    9.70    5.10
  -5 -11   2    7.80    5.60
  -5 -11   2   -7.90   16.70
   4  11  -2    0.60    4.50
  -4 -11   2    0.30   14.60
   3  11  -2   36.00    6.20
  -3 -11   2   11.40   16.20
   2  11  -2   -0.30    4.40
  -2 -11   2    4.50   13.70
  -1 -11   2    5.00    4.30
  -1 -11   2   -2.40   13.60
   0  11  -2   23.20    5.10
   0 -11   2   17.80    5.30
   0 -11   2   -2.90   12.70
  -1  11  -2    6.20    4.50
   1 -11   2   10.70   13.80
   1 -11   2    5.20    4.60
  -2  11  -2    5.80    4.90
   2 -11   2   11.30    5.30
  -3  11  -2   23.50    6.70
   3 -11   2   25.40    6.00
  -4  11  -2    3.90    6.20
   4 -11   2   13.60    5.80
  -5  11  -2   10.80    6.00
   5 -11   2   -0.10    5.10
  -7 -10   2   -5.30    5.30
   6  10  -2   30.10   14.10
  -6 -10   2   27.50    6.90
   5  10  -2    3.40    3.80
  -5 -10   2   -6.30    4.20
  -5 -10   2   -0.50   17.00
   4  10  -2    7.80    4.20
  -4 -10   2    6.60   15.70
  -4 -10   2    6.10    4.60
   3  10  -2   28.70    5.40
  -3 -10   2    1.10   14.30
  -3 -10   2   28.80    5.40
   2  10  -2   12.90    4.60
  -2 -10   2   -3.80   13.10
   1  10  -2   49.80    5.70
  -1 -10   2   63.09    7.30
   0  10  -2    1.80    3.40
   0 -10   2    6.30   12.70
   0 -10   2   -2.00    4.20
  -1  10  -2   10.70    4.20
   1 -10   2   12.20    4.90
   1 -10   2   -1.70   11.60
  -2  10  -2   36.40    6.10
   2 -10   2   40.80    6.40
   2 -10   2    4.60   12.30
  -3  10  -2   -1.80    4.10
   3 -10   2    2.10    4.90
   3 -10   2    2.50   12.00
  -4  10  -2    1.50    5.30
   4 -10   2   -4.00    4.70
  -5  10  -2    1.60    5.70
   5 -10   2    2.60    5.20
  -6  10  -2    0.30    5.50
   6 -10   2   -2.90    4.90
  -7  10  -2    3.50    6.20
   7 -10   2    2.60    5.80
   8   9  -2    7.90   11.00
  -8  -9   2   11.50    6.10
   7   9  -2    5.90   10.40
  -7  -9   2    0.20    5.00
   6   9  -2   -2.30    9.00
  -6  -9   2   -7.80    4.40
   5   9  -2   18.50    4.40
  -5  -9   2    0.40   17.30
  -5  -9   2   18.30    5.80
   4   9  -2    5.20    3.60
  -4  -9   2   -4.50   12.70
  -4  -9   2   -1.10    4.00
   3   9  -2    7.30    3.80
  -3  -9   2   -1.20   13.50
  -3  -9   2   -1.40    3.60
   2   9  -2    2.10    2.90
   2   9  -2   10.50    4.00
  -2  -9   2    1.00    3.30
  -2  -9   2    2.20   12.70
   1   9  -2    5.10    3.10
  -1  -9   2    7.10    3.80
  -1  -9   2    2.10   11.90
   0   9  -2   20.60    4.20
   0  -9   2   15.40    4.80
   0  -9   2    4.80   11.30
  -1   9  -2    6.80    3.40
   1  -9   2    1.10   10.60
   1  -9   2   -1.80    3.50
  -2   9  -2    4.00    4.00
   2  -9   2    0.80    4.20
   2  -9   2    2.40   10.60
  -3   9  -2   11.20    4.90
   3  -9   2    5.90    4.70
   3  -9   2   -0.80   11.00
  -4   9  -2   19.10    5.50
   4  -9   2    1.90   11.30
   4  -9   2   21.40    5.60
  -5   9  -2    0.00    5.10
   5  -9   2   -5.00    4.40
   5  -9   2   -3.40   11.20
  -6   9  -2   10.00    5.80
   6  -9   2    3.20    4.50
   6  -9   2    6.70   14.80
  -7   9  -2  147.39   12.50
   7  -9   2  145.19   11.60
  -8   9  -2   81.79   10.00
   8  -9   2  104.89   10.50
   9   8  -2   20.20   14.10
  -9  -8   2   25.50    7.80
   8   8  -2   15.50   12.80
  -8  -8   2   25.50    6.90
   7   8  -2   31.90   13.10
  -7  -8   2   35.60    7.40
   6   8  -2   11.50    3.90
   6   8  -2   14.60   11.50
  -6  -8   2   16.80    5.70
   5   8  -2   38.10    4.90
  -5  -8   2   29.00    5.60
  -5  -8   2   -1.10   17.30
   4   8  -2   53.59    5.60
  -4  -8   2   62.59    6.90
   3   8  -2    4.70    2.50
   3   8  -2   -1.80    2.70
  -3  -8   2   -4.00   13.10
  -3  -8   2    0.50    3.30
   2   8  -2   10.30    3.50
   2   8  -2    5.30    2.60
  -2  -8   2   -5.50   11.60
  -2  -8   2    9.50    3.60
   1   8  -2   67.49    5.50
  -1  -8   2   51.49    4.90
  -1  -8   2   53.89    6.00
   0   8  -2   52.29    5.10
   0  -8   2   55.29    5.80
   0  -8   2   45.20    6.70
  -1   8  -2    1.50    3.10
   1  -8   2    0.90   10.00
   1  -8   2   -1.10    3.40
  -2   8  -2   24.60    4.50
   2  -8   2   24.00    5.00
   2  -8   2    3.40   10.40
  -3   8  -2   10.00    4.30
   3  -8   2   -0.60   10.00
   3  -8   2   11.10    4.20
  -4   8  -2    1.30    4.40
   4  -8   2   -5.00    9.50
   4  -8   2    8.00    4.40
  -5   8  -2    0.60    4.50
   5  -8   2   -1.90   10.20
   5  -8   2    1.90    4.20
  -6   8  -2   29.60    5.90
   6  -8   2    1.60   10.90
   6  -8   2   22.20    5.80
  -7   8  -2  470.65   20.20
   7  -8   2  443.86   19.20
  -8   8  -2   43.60    7.30
   8  -8   2   39.90    7.40
  -9   8  -2    5.10    6.10
   9  -8   2    0.80    5.30
   9   7  -2    8.80   11.90
  -9  -7   2    5.40    6.50
   8   7  -2  141.99   20.80
  -8  -7   2  139.19   12.00
   7   7  -2   30.80   13.30
  -7  -7   2   17.00    5.80
   6   7  -2   32.70   12.80
   6   7  -2   19.20    4.00
  -6  -7   2   30.60    6.20
   5   7  -2    4.80    3.00
  -5  -7   2    7.30   17.30
  -5  -7   2    8.10    4.40
   4   7  -2   -2.40    2.60
  -4  -7   2    4.80   13.30
  -4  -7   2    0.60    3.50
   3   7  -2   14.30    3.40
  -3  -7   2   12.20    2.90
  -3  -7   2   12.70    3.70
  -3  -7   2    5.50   13.90
   2   7  -2   46.20    4.60
   2   7  -2   38.10    3.80
  -2  -7   2   39.70    4.40
   1   7  -2   -0.30    2.10
  -1  -7   2   -0.80   10.70
  -1  -7   2    1.00    3.00
  -1  -7   2   -3.60    2.40
   0   7  -2   19.60    3.40
   0  -7   2    0.00   10.10
   0  -7   2   19.30    3.00
   0  -7   2   27.90    4.20
  -1   7  -2  130.39    7.40
   1  -7   2  126.99    8.00
   1  -7   2  117.39    5.70
  -2   7  -2   12.10    3.80
   2  -7   2   10.20    3.80
   2  -7   2   -3.30    8.40
   3  -7   2    4.00    3.20
   3  -7   2   -3.20    8.50
  -4   7  -2    3.00    3.80
   4  -7   2    0.50    9.00
   4  -7   2    0.50    3.20
  -5   7  -2   -1.00    3.60
   5  -7   2    1.80    9.20
   5  -7   2    0.00    3.90
  -6   7  -2  216.98   12.60
   6  -7   2  217.98   12.00
  -7   7  -2  157.58   11.20
   7  -7   2  154.68   11.10
  -8   7  -2   61.39    8.10
   8  -7   2   68.89    8.00
  -9   7  -2   -2.40    4.80
   9  -7   2    5.00   12.70
   9  -7   2   -5.60    4.40
 -10   7  -2    7.60    6.10
  10  -7   2    8.80    5.40
  10   6  -2    2.90   10.60
 -10  -6   2    1.80    6.70
   9   6  -2    4.50   10.90
  -9  -6   2    3.00    6.20
   8   6  -2  167.78   21.50
  -8  -6   2  174.58   12.40
   7   6  -2   87.69   17.50
   7   6  -2   78.29    7.00
  -7  -6   2   64.59    7.40
   6   6  -2   18.60    3.50
   6   6  -2   23.20   11.20
  -6  -6   2   14.60    4.90
   5   6  -2   22.90    3.60
  -5  -6   2   -6.80   15.10
  -5  -6   2   25.00    5.00
   4   6  -2   85.69    5.80
  -4  -6   2   73.79    6.80
  -4  -6   2   66.29    5.20
   3   6  -2    7.50    2.90
  -3  -6   2   -5.70   12.50
  -3  -6   2    8.50    2.30
  -3  -6   2   10.90    3.50
   2   6  -2  192.28    8.70
   2   6  -2  194.48    7.90
  -2  -6   2  198.78    8.90
   1   6  -2   18.40    2.90
  -1  -6   2   -0.70    9.90
  -1  -6   2   21.10    3.10
  -1  -6   2   18.10    3.60
   0   6  -2    2.80    2.20
   0  -6   2    4.20    2.10
   0  -6   2    3.10    2.70
   0  -6   2    0.90    9.20
  -1   6  -2   35.80    4.00
   1  -6   2   24.30    2.50
   1  -6   2   27.70    3.80
  -2   6  -2  242.68   10.40
  -2   6  -2  238.08    7.60
   2  -6   2  221.78   10.30
  -3   6  -2    8.40    3.70
   3  -6   2    3.60    8.60
   3  -6   2   11.50    3.70
  -4   6  -2   45.60    5.70
   4  -6   2   36.90    4.90
  -5   6  -2   15.90    4.20
   5  -6   2   17.30    4.40
   5  -6   2    2.50    8.30
  -6   6  -2   29.70    5.50
   6  -6   2   28.00    5.00
  -7   6  -2   21.00    5.70
   7  -6   2   30.60    5.30
  -8   6  -2    4.10    4.50
   8  -6   2    0.50   10.90
   8  -6   2    0.20    4.20
  -9   6  -2   -1.70    5.00
   9  -6   2   10.00   13.20
   9  -6   2    2.70    4.30
 -10   6  -2    5.50    6.40
  10  -6   2    8.70    5.40
  10  -6   2   11.80   14.20
  10   5  -2   -0.10   10.80
 -10  -5   2   -0.90    6.00
   9   5  -2   51.29   14.60
  -9  -5   2   35.60    7.10
   8   5  -2   67.69   15.20
  -8  -5   2   66.69    7.90
   7   5  -2   11.50    3.40
   7   5  -2   11.10    8.90
  -7  -5   2   10.90    5.00
   6   5  -2    2.20    2.80
   6   5  -2   -2.10    7.10
  -6  -5   2    2.70    4.10
   5   5  -2    8.80    2.80
   5   5  -2    4.90    7.40
  -5  -5   2   -3.60   14.90
  -5  -5   2    5.10    3.80
   4   5  -2   41.70    4.10
  -4  -5   2   36.50    5.00
  -4  -5   2   46.30    3.50
   3   5  -2  216.88    8.70
  -3  -5   2  197.68    7.40
  -3  -5   2  191.58    9.20
   2   5  -2  190.58    8.30
  -2  -5   2  183.28    7.30
  -2  -5   2  201.78    8.60
   1   5  -2  114.39    5.50
  -1  -5   2  116.59    6.40
  -1  -5   2  110.09    5.90
   0   5  -2   31.80    3.30
   0  -5   2   27.30    3.60
   0  -5   2   30.80    2.90
  -1   5  -2   23.10    3.20
   1  -5   2   24.80    3.60
   1  -5   2    0.90    8.20
   1  -5   2   20.00    2.10
  -2   5  -2    1.30    1.10
  -2   5  -2    1.10    2.70
   2  -5   2    0.20    2.70
   2  -5   2   -1.70    7.80
  -3   5  -2   30.40    4.40
   3  -5   2   28.70    3.90
  -4   5  -2   10.60    3.50
   4  -5   2   -0.50    7.50
   4  -5   2   10.80    3.50
  -5   5  -2    0.70    3.40
   5  -5   2    6.20    8.30
   5  -5   2    3.60    3.20
  -6   5  -2    4.10    3.50
   6  -5   2    2.80    3.30
   6  -5   2   -1.40    8.70
  -7   5  -2    6.60    4.00
   7  -5   2   -0.40    9.00
   7  -5   2    5.70    3.50
  -8   5  -2    5.20    4.60
   8  -5   2    5.20   10.80
   8  -5   2    0.10    3.80
  -9   5  -2   13.40    5.90
   9  -5   2   15.10    4.50
   9  -5   2   -4.70   11.40
 -10   5  -2   -0.90    5.60
  10  -5   2   -1.30   12.20
  10  -5   2    6.40    4.60
 -11   5  -2    8.30    6.30
  11  -5   2   -1.30   13.50
  11   4  -2   -4.70   12.10
 -11  -4   2    9.60    6.60
  10   4  -2   -2.40   10.90
 -10  -4   2    5.30    6.00
   9   4  -2    7.70   11.00
  -9  -4   2    2.90    5.10
   8   4  -2   -0.30    8.80
  -8  -4   2    4.60    4.30
   7   4  -2    0.20    2.90
   7   4  -2   -0.20    6.80
  -7  -4   2   -4.60    3.60
   6   4  -2   -0.20    6.50
   6   4  -2    4.00    2.60
  -6  -4   2    3.90    3.70
   5   4  -2  147.89    7.10
   5   4  -2  140.59   14.80
  -5  -4   2  149.99    6.00
  -5  -4   2  150.98    8.70
   4   4  -2  190.58    8.20
  -4  -4   2  200.48    6.90
  -4  -4   2  189.58    9.30
   3   4  -2   79.09    4.80
  -3  -4   2   79.39    3.90
  -3  -4   2   73.59    5.90
   2   4  -2  464.75   15.00
  -2  -4   2  470.75   13.90
  -2  -4   2  456.15   15.30
   1   4  -2  105.29    5.60
   1   4  -2  108.39    4.80
  -1  -4   2  100.99    5.40
   0   4  -2   21.00    2.50
   0  -4   2   26.00    3.40
   0  -4   2   29.60    2.70
  -1   4  -2  111.09    5.70
   1  -4   2  106.29    4.20
   1  -4   2  105.09    5.70
  -2   4  -2  146.39    7.10
   2  -4   2  148.69    7.10
  -3   4  -2  126.19    7.00
   3  -4   2  124.89    6.80
  -4   4  -2   27.80    4.00
  -4   4  -2   23.40    1.60
   4  -4   2   24.30    3.60
  -5   4  -2   12.10    1.60
  -5   4  -2    8.90    3.40
   5  -4   2   -1.90    8.00
   5  -4   2   21.90    3.70
  -6   4  -2   -1.70    1.50
  -6   4  -2    3.40    3.80
   6  -4   2   -3.00    8.10
   6  -4   2    0.40    2.70
  -7   4  -2   36.60    5.60
   7  -4   2   39.20    4.90
  -8   4  -2   27.20    5.30
   8  -4   2   31.10    4.80
   8  -4   2    7.40   11.20
  -9   4  -2   47.10    7.10
   9  -4   2   54.89    6.20
 -10   4  -2    0.70    5.50
  10  -4   2   -1.50   13.20
  10  -4   2    0.20    4.00
 -11   4  -2   13.40    6.60
  11  -4   2   -4.70   13.10
  11   3  -2    6.00   12.90
 -11  -3   2    4.20    6.60
  10   3  -2   -1.60   10.30
 -10  -3   2   -1.60    5.60
   9   3  -2    3.00   10.50
  -9  -3   2    3.60    5.00
   8   3  -2   41.90   12.70
   8   3  -2   43.00    4.90
  -8  -3   2   36.40    5.80
   7   3  -2   44.60    4.50
   7   3  -2   35.60   10.20
  -7  -3   2   32.20    5.30
   6   3  -2    0.60    6.40
   6   3  -2   -0.70    2.40
  -6  -3   2   -0.90    2.90
  -6  -3   2    1.50    1.90
   5   3  -2   37.80    3.70
   5   3  -2   38.50    9.40
  -5  -3   2   38.20    4.90
  -5  -3   2   37.20    3.10
   4   3  -2  101.39    5.50
  -4  -3   2  103.09    4.40
  -4  -3   2  104.99    6.70
   3   3  -2   73.69    4.80
  -3  -3   2   69.19    5.40
  -3  -3   2   72.69    3.40
   2   3  -2  184.58    7.40
  -2  -3   2  195.98    7.90
  -2  -3   2  192.08    6.20
   1   3  -2  150.68    6.50
   1   3  -2  152.38    5.50
  -1  -3   2  163.68    6.40
   0   3  -2  153.58    5.90
   0  -3   2  175.08    6.90
   0  -3   2  163.48    6.00
  -1   3  -2   13.40    2.40
   1  -3   2   15.50    1.50
   1  -3   2   17.30    2.70
  -2   3  -2  277.07    9.90
   2  -3   2  269.67    9.80
  -3   3  -2  148.49    7.20
   3  -3   2  159.88    7.10
  -4   3  -2   24.90    2.20
  -4   3  -2   28.50    4.00
   4  -3   2   20.30    3.10
  -5   3  -2   21.50    3.80
  -5   3  -2   23.30    2.30
   5  -3   2   23.00    3.50
  -6   3  -2 1145.49   32.80
  -6   3  -2 1145.39   35.10
   6  -3   2 1157.48   34.20
  -7   3  -2    8.80    4.00
  -7   3  -2   12.00    2.60
   7  -3   2    9.10    9.80
   7  -3   2    8.90    2.90
  -8   3  -2    3.80    2.90
  -8   3  -2    2.20    4.10
   8  -3   2    3.00    2.90
   8  -3   2    3.20   10.80
  -9   3  -2   -1.30    4.40
   9  -3   2   -3.20   11.70
   9  -3   2    7.20    3.40
 -10   3  -2   19.40    5.90
  10  -3   2  -13.10   13.40
 -11   3  -2   13.20    5.70
  11  -3   2   -5.70   14.70
 -12   3  -2   -2.40    5.30
  12  -3   2   -8.90   16.10
  11   2  -2    0.50   12.30
 -11  -2   2    2.30    6.00
  10   2  -2   19.40   13.00
 -10  -2   2    8.70    5.30
   9   2  -2   28.70   12.70
  -9  -2   2   36.30    6.40
   8   2  -2   81.99   13.90
   8   2  -2   86.79    6.70
  -8  -2   2   86.99    8.10
   7   2  -2   22.00    9.40
   7   2  -2   21.50    3.60
  -7  -2   2   14.80    4.50
  -7  -2   2   19.30    3.50
   6   2  -2   -0.90    6.30
   6   2  -2    0.80    2.60
  -6  -2   2    2.30    3.00
  -6  -2   2   -0.60    2.00
   5   2  -2  121.89    6.10
   5   2  -2  110.49   12.00
  -5  -2   2  100.49    7.10
  -5  -2   2  121.69    5.20
   4   2  -2  170.68   13.40
   4   2  -2  172.58    7.00
  -4  -2   2  156.88    8.00
  -4  -2   2  167.38    5.90
   3   2  -2   19.00    2.70
  -3  -2   2   -2.80    9.60
  -3  -2   2   17.60    3.10
  -3  -2   2   20.00    1.60
   2   2  -2  981.70   27.80
  -2  -2   2  952.50   28.20
  -2  -2   2  979.80   26.40
   1   2  -2    1.30    1.00
   1   2  -2    0.00    1.80
  -1  -2   2    1.10    6.90
  -1  -2   2   -1.00    1.70
   0   2  -2 1425.66   38.60
   0   2  -2 1361.66   39.00
   0  -2   2 1422.86   38.60
  -1   2  -2   10.80    2.00
   1  -2   2    1.00    6.40
   1  -2   2    8.30    1.10
   1  -2   2    9.00    2.10
  -2   2  -2  260.37    9.30
   2  -2   2  268.67    9.10
  -3   2  -2   -1.30    1.00
  -3   2  -2   -1.50    2.30
   3  -2   2   -1.50    1.90
   3  -2   2    0.50    6.10
  -4   2  -2  250.37    8.20
  -4   2  -2  260.37   10.00
   4  -2   2  251.67    9.10
  -5   2  -2    9.20    2.10
  -5   2  -2    7.80    3.10
   5  -2   2    3.00    8.30
   5  -2   2    7.50    2.50
  -6   2  -2   83.39    5.00
  -6   2  -2   82.09    6.70
   6  -2   2   99.89    5.40
  -7   2  -2   18.00    4.30
  -7   2  -2   13.60    3.00
   7  -2   2   13.30    3.10
   7  -2   2    2.70    9.70
  -8   2  -2   14.40    4.50
  -8   2  -2   14.50    3.40
   8  -2   2    3.70   10.10
   8  -2   2   13.20    3.30
  -9   2  -2   -0.30    3.10
  -9   2  -2   -1.60    4.10
   9  -2   2    1.20    2.90
   9  -2   2   -5.20   12.40
 -10   2  -2    8.50    5.00
  10  -2   2    2.50   14.20
 -11   2  -2    1.70    4.70
  11  -2   2   -7.20   14.60
 -12   2  -2    9.80    5.90
  12  -2   2   -7.90   16.70
  11   1  -2    5.30   14.70
 -11  -1   2    2.30    5.30
  10   1  -2    3.70   11.30
 -10  -1   2   -4.40    4.30
   9   1  -2   95.39   17.20
   9   1  -2   91.49    7.20
  -9  -1   2   95.99    8.90
   8   1  -2   32.70   11.50
   8   1  -2   51.79    5.10
  -8  -1   2   34.80    5.60
   7   1  -2   33.10    9.80
   7   1  -2   31.40    4.00
  -7  -1   2   32.40    3.80
  -7  -1   2   30.30    5.10
   6   1  -2   11.80    7.40
   6   1  -2   11.00    3.10
  -6  -1   2   17.50    3.60
  -6  -1   2    9.30    2.50
   5   1  -2  194.78    8.20
   5   1  -2  187.88   14.40
  -5  -1   2  202.58    7.40
  -5  -1   2  194.48    9.10
   4   1  -2   11.60    2.60
   4   1  -2   15.10    6.10
  -4  -1   2    9.80    2.90
  -4  -1   2   15.00    2.00
   3   1  -2  408.96   12.80
   3   1  -2  397.16   18.90
  -3  -1   2  396.36   13.40
  -3  -1   2  400.46   11.70
   2   1  -2 1619.24   44.60
  -2  -1   2 1640.44   43.30
  -2  -1   2 1557.64   44.90
   1   1  -2  797.12   22.70
  -1  -1   2  797.52   22.80
   0   1  -2  960.20   25.70
   0   1  -2  918.41   26.30
   0  -1   2  936.21   26.00
  -1   1  -2  228.88    7.40
   1  -1   2  218.08    7.30
   1  -1   2  219.28    6.70
   1  -1   2  250.67   12.50
  -2   1  -2 1508.55   42.80
  -2   1  -2 1587.44   41.80
   2  -1   2 1560.94   48.40
   2  -1   2 1505.85   42.40
  -3   1  -2   84.99    3.60
  -3   1  -2   72.99    4.90
   3  -1   2   78.19    4.00
  -4   1  -2   91.39    4.50
  -4   1  -2   93.19    5.70
   4  -1   2   95.09    4.60
  -5   1  -2   -2.60    2.40
  -5   1  -2    3.30    2.10
   5  -1   2   -2.00    8.00
   5  -1   2    0.10    1.80
  -6   1  -2   51.19    4.50
  -6   1  -2   39.20    4.60
   6  -1   2   46.80    4.00
  -7   1  -2   80.69    5.80
  -7   1  -2   79.59    6.80
   7  -1   2   76.99    5.10
  -8   1  -2   10.20    3.40
  -8   1  -2    3.10    3.50
   8  -1   2   10.10    2.80
   8  -1   2    2.60   11.30
  -9   1  -2    9.20    4.30
  -9   1  -2    9.20    3.60
   9  -1   2    4.60   13.60
 -10   1  -2    6.00    4.70
 -10   1  -2    9.00    4.20
  10  -1   2   -4.80   13.90
 -11   1  -2   52.89    6.90
 -11   1  -2   50.19    6.40
  11  -1   2   -7.90   15.40
 -12   1  -2   11.50    5.50
  12  -1   2  -16.30   15.50
  11   0  -2   -1.70   14.80
 -11   0   2   -6.40    4.60
  10   0  -2    0.40   12.30
 -10   0   2   14.20    5.70
   9   0  -2   94.69    7.10
  -9   0   2   95.39    9.10
   8   0  -2  103.99   15.90
   8   0  -2  111.19    7.30
  -8   0   2  107.09    7.10
  -8   0   2  104.79    8.50
   7   0  -2    3.50    7.20
   7   0  -2    1.00    3.00
  -7   0   2   -0.40    2.80
  -7   0   2    5.30    2.90
   6   0  -2   27.00    8.30
   6   0  -2   30.40    3.80
  -6   0   2   22.90    4.20
  -6   0   2   25.70    3.50
   5   0  -2   34.70    8.10
   5   0  -2   39.40    4.00
  -5   0   2   38.20    3.50
  -5   0   2   46.90    4.80
   4   0  -2  411.26   13.40
   4   0  -2  379.66   19.30
  -4   0   2  420.36   12.90
  -4   0   2  427.36   14.20
   3   0  -2  226.38   13.00
   3   0  -2  234.78    8.50
  -3   0   2  238.38    7.80
  -3   0   2  237.38    8.90
   2   0  -2 3246.78   97.49
   2   0  -2 3386.66   92.89
  -2   0   2 3485.05   93.19
  -2   0   2 3555.84   92.19
   1   0  -2 1220.68   32.80
   1   0  -2 1173.08   33.50
  -1   0   2 1227.78   33.60
  -1   0  -2   23.80    1.80
  -1   0  -2   26.20    2.20
   1   0   2   27.40    2.00
  -2   0  -2  504.65   15.10
  -2   0  -2  503.65   14.60
   2   0   2  518.55   14.30
  -3   0  -2   13.60    2.40
  -3   0  -2   18.70    2.30
   3   0   2   19.00    1.70
  -4   0  -2    0.10    2.00
  -4   0  -2    0.70    2.00
   4   0   2   -0.60    6.80
   4   0   2    1.20    1.30
  -5   0  -2    2.60    2.30
  -5   0  -2    2.60    2.40
   5   0   2   -0.60    6.90
   5   0   2    5.20    1.70
  -6   0  -2    1.00    2.60
  -6   0  -2    0.50    2.40
   6   0   2    0.50    9.10
   6   0   2    0.00    1.70
  -7   0  -2   15.70    3.50
  -7   0  -2   17.10    3.70
   7   0   2   11.70    2.30
   7   0   2   -1.30    9.70
  -8   0  -2    2.50    3.40
  -8   0  -2    4.00    3.20
   8   0   2    3.10   10.20
   8   0   2    8.20    2.30
  -9   0  -2   15.30    4.10
  -9   0  -2   19.40    4.70
   9   0   2   -3.20   11.60
 -10   0  -2   83.29    7.90
 -10   0  -2   78.99    7.50
 -11   0  -2   94.39    8.80
 -11   0  -2  103.39    9.90
 -12   0  -2   62.19    8.10
 -12   0  -2   61.89    8.00
  11  -1  -2    0.10   14.80
 -11   1   2    2.40    4.90
  10  -1  -2   -7.00   13.40
  10  -1  -2   12.90    5.60
 -10   1   2    9.40    5.20
   9  -1  -2   10.30    3.90
   9  -1  -2    2.30   11.70
  -9   1   2   11.10    4.80
  -9   1   2    8.50    4.20
   8  -1  -2   -1.10    3.00
   8  -1  -2   -0.20    9.60
  -8   1   2    6.10    3.90
  -8   1   2    1.00    3.40
   7  -1  -2   19.30    3.70
   7  -1  -2    4.20    8.10
  -7   1   2   13.40    3.90
  -7   1   2   15.50    3.60
   6  -1  -2    3.20    6.40
   6  -1  -2    5.00    2.80
  -6   1   2    4.20    3.10
  -6   1   2    0.70    2.50
   5  -1  -2  303.37   18.40
   5  -1  -2  321.37   11.60
  -5   1   2  317.17   11.20
  -5   1   2  313.27   11.90
   4  -1  -2   -2.20    2.30
   4  -1  -2    0.80    4.40
  -4   1   2    1.70    2.00
  -4   1   2    1.00    2.30
   3  -1  -2   16.10    2.80
   3  -1  -2   17.70    5.20
  -3   1   2   13.60    2.30
  -3   1   2   19.30    2.70
   2  -1  -2 3762.22  105.89
   2  -1  -2 4130.39  112.29
  -2   1   2 3902.71  105.99
  -2   1   2 3797.52  105.49
   1  -1  -2 2315.17   63.89
   1  -1  -2 2304.17   65.29
   1  -1  -2 2342.17   63.59
  -1   1   2 2399.16   63.89
   0  -1  -2  448.26   12.80
   0  -1  -2  439.16   12.80
   0   1   2  429.66   12.90
  -1  -1  -2    7.40    1.50
  -1  -1  -2    6.60    1.10
   1   1   2    4.40    1.40
   1   1   2    3.10    2.70
  -2  -1  -2   49.20    3.30
  -2  -1  -2   49.20    3.30
  -3  -1  -2    8.40    2.20
  -3  -1  -2   10.80    2.20
   3   1   2    2.30    5.90
  -4  -1  -2  403.66   13.00
  -4  -1  -2  417.36   12.90
   4   1   2  407.16   11.10
   4   1   2  316.97   19.90
  -5  -1  -2    8.70    2.70
  -5  -1  -2    8.20    2.80
   5   1   2    3.40    7.00
   5   1   2   13.50    1.60
  -6  -1  -2   88.19    6.20
  -6  -1  -2   93.49    6.30
   6   1   2   85.49    4.00
  -7  -1  -2  113.69    7.40
  -7  -1  -2  128.09    7.60
   7   1   2  109.19    5.00
  -8  -1  -2    3.40    3.40
  -8  -1  -2    0.30    3.30
   8   1   2   -4.80    9.50
  -9  -1  -2    3.00    3.90
  -9  -1  -2   -1.20    3.70
   9   1   2   -1.20   10.80
 -10  -1  -2    9.60    4.50
 -10  -1  -2   15.80    4.90
  10   1   2   -5.10   12.40
 -11  -1  -2    2.90    4.60
 -11  -1  -2   14.80    5.50
  11   1   2    1.40   16.60
 -12  -1  -2   41.00    7.50
 -12  -1  -2   28.70    7.00
  12   1   2   -3.80   16.80
  11  -2  -2    3.00   14.60
 -11   2   2    0.70    4.80
  10  -2  -2   -1.20   13.80
  10  -2  -2   -3.20    3.90
 -10   2   2    1.00    4.50
 -10   2   2    0.60    4.50
   9  -2  -2    8.40   12.80
   9  -2  -2    2.00    3.80
  -9   2   2   -6.60    3.80
  -9   2   2    0.90    4.10
   8  -2  -2    2.20   10.70
   8  -2  -2   23.00    4.50
  -8   2   2   27.70    4.60
  -8   2   2   29.40    5.00
   7  -2  -2   -5.90    8.60
   7  -2  -2    0.90    3.00
  -7   2   2    2.60    3.20
  -7   2   2    1.20    3.10
   6  -2  -2    5.10    8.30
   6  -2  -2   -0.60    2.70
  -6   2   2    3.60    2.90
  -6   2   2    1.60    2.70
   5  -2  -2  710.53   21.90
  -5   2   2  670.03   21.60
  -5   2   2  700.03   21.80
   4  -2  -2  159.08    7.30
  -4   2   2  163.88    7.40
  -4   2   2  165.08    7.30
   3  -2  -2   34.00    3.30
  -3   2   2   43.20    3.50
  -3   2   2   28.70    3.20
   2  -2  -2    0.40    4.10
   2  -2  -2   -2.20    2.10
  -2   2   2    1.20    1.90
  -2   2   2    0.70    1.90
   1  -2  -2  243.58    8.40
   1  -2  -2  242.98    8.50
  -1   2   2  250.17    8.30
   0  -2  -2    7.90    1.90
   0  -2  -2   12.30    2.10
   0   2   2    8.80    1.90
  -1  -2  -2  183.98    6.80
  -1  -2  -2  197.58    6.20
   1   2   2  178.08    6.70
   1   2   2  190.78    8.10
  -2  -2  -2 1778.62   50.19
  -2  -2  -2 1856.41   49.10
  -2  -2  -2 1863.21   50.39
   2   2   2 1768.02   53.69
  -3  -2  -2  158.18    6.70
  -3  -2  -2  160.78    6.90
   3   2   2  161.98   10.70
  -4  -2  -2    4.50    2.20
  -4  -2  -2    2.90    2.60
   4   2   2    3.50    5.40
  -5  -2  -2   30.60    3.80
  -5  -2  -2   30.60    3.60
   5   2   2   32.50    2.00
   5   2   2   28.30    7.60
  -6  -2  -2  119.69    7.30
  -6  -2  -2  133.09    7.20
   6   2   2  121.89    4.60
   6   2   2  130.09   14.70
  -7  -2  -2   19.80    4.00
  -7  -2  -2   35.60    4.50
   7   2   2   28.10    2.40
   7   2   2   24.60   10.40
  -8  -2  -2   22.20    4.70
  -8  -2  -2   15.90    4.10
   8   2   2    2.00   10.50
  -9  -2  -2   26.30    4.90
  -9  -2  -2   23.00    4.90
   9   2   2    6.10   11.60
 -10  -2  -2   -5.10    4.50
 -10  -2  -2    8.10    4.30
  10   2   2    5.80   13.10
 -11  -2  -2    4.30    5.30
 -11  -2  -2    0.90    4.30
  11   2   2   -5.80   12.70
 -12  -2  -2   20.30    6.50
  12   2   2   -1.00   14.50
  11  -3  -2   -7.00   13.80
  10  -3  -2   -5.10   13.40
  10  -3  -2   -1.20    4.30
 -10   3   2   -7.70    4.20
 -10   3   2    2.10    4.60
   9  -3  -2   14.70    4.90
   9  -3  -2    6.30   13.50
  -9   3   2   16.70    4.50
  -9   3   2   23.90    5.10
   8  -3  -2   75.89    7.00
  -8   3   2   71.69    6.70
  -8   3   2   77.19    7.00
   7  -3  -2   -1.60    9.10
   7  -3  -2    0.70    3.20
  -7   3   2   -0.60    3.10
  -7   3   2    1.70    3.20
   6  -3  -2   -3.40    8.00
   6  -3  -2    1.60    3.00
  -6   3   2    7.00    3.10
  -6   3   2    3.60    2.80
   5  -3  -2   48.20    4.80
  -5   3   2   43.50    4.80
  -5   3   2   44.20    4.30
   4  -3  -2  983.90   29.20
  -4   3   2  963.90   28.50
  -4   3   2  959.90   29.10
   3  -3  -2  229.98    9.10
  -3   3   2  249.68    9.30
  -3   3   2  221.68    8.70
   2  -3  -2    3.30    2.50
   2  -3  -2   -1.80    3.50
  -2   3   2    0.70    2.20
  -2   3   2    4.40    2.00
   1  -3  -2   75.49    4.70
   1  -3  -2   75.59    4.70
  -1   3   2   76.29    4.30
   0  -3  -2 1058.89   30.40
   0  -3  -2 1087.39   30.00
   0   3   2 1035.30   30.00
  -1  -3  -2    4.10    2.00
  -1  -3  -2    1.30    1.70
  -1  -3  -2    5.70    2.20
   1   3   2    3.30    2.70
   1   3   2   -0.70    1.80
  -2  -3  -2   53.19    4.10
  -2  -3  -2   46.60    4.20
  -2  -3  -2   49.20    3.00
   2   3   2   54.69    6.00
  -3  -3  -2    0.20    1.10
  -3  -3  -2    0.50    2.00
  -3  -3  -2   -1.90    2.40
   3   3   2   -1.10    3.60
  -4  -3  -2   81.39    5.20
  -4  -3  -2   92.29    5.90
   4   3   2   82.99    9.90
   4   3   2   85.19    3.30
  -5  -3  -2  159.58    8.10
  -5  -3  -2  166.08    7.70
   5   3   2  170.58   14.20
   5   3   2  164.58    5.30
  -6  -3  -2    3.10    2.70
  -6  -3  -2    0.30    3.10
   6   3   2    4.00    1.40
   6   3   2   10.30    7.30
  -7  -3  -2  156.08    8.10
  -7  -3  -2  145.79    9.00
   7   3   2  155.98   16.70
  -8  -3  -2   14.00    4.50
  -8  -3  -2   17.40    3.80
   8   3   2   19.20   10.90
  -9  -3  -2   21.50    4.70
  -9  -3  -2   33.50    6.30
   9   3   2   13.80   12.00
 -10  -3  -2   11.90    5.20
 -10  -3  -2   12.00    4.50
  10   3   2   -9.00   11.60
 -11  -3  -2    5.90    5.50
  11   3   2   -8.60   14.50
 -12  -3  -2   -0.70    5.60
  12   3   2   -3.20   15.50
  11  -4  -2    8.20    5.60
 -11   4   2   10.90    5.70
  10  -4  -2    3.70   13.60
  10  -4  -2    8.90    5.00
 -10   4   2    6.90    4.80
   9  -4  -2    1.80   12.50
   9  -4  -2   29.90    5.80
  -9   4   2   33.10    5.50
  -9   4   2   27.60    5.80
   8  -4  -2    0.20   10.90
   8  -4  -2   17.70    4.90
  -8   4   2   16.80    4.30
  -8   4   2    5.80    4.20
   7  -4  -2   16.10    4.20
   7  -4  -2    6.70    9.70
  -7   4   2   14.10    4.30
  -7   4   2   17.80    4.00
   6  -4  -2   -2.20    7.80
   6  -4  -2    0.40    3.30
  -6   4   2    0.80    2.70
  -6   4   2   -2.80    3.10
   5  -4  -2   81.19    6.50
  -5   4   2   95.29    6.80
  -5   4   2   80.99    5.50
   4  -4  -2  328.17   12.30
  -4   4   2  340.57   12.60
  -4   4   2  303.57   11.30
   3  -4  -2   11.50    3.00
  -3   4   2   16.60    2.60
  -3   4   2   13.80    3.20
   2  -4  -2   24.70    3.40
  -2   4   2   32.60    3.00
  -2   4   2   26.00    3.50
   1  -4  -2   27.10    3.30
   1  -4  -2   35.50    3.50
  -1   4   2   37.10    3.30
   0  -4  -2  151.98    6.70
   0  -4  -2  153.48    7.00
   0   4   2  151.38    6.30
  -1  -4  -2   19.20    2.50
  -1  -4  -2   23.10    2.90
  -1  -4  -2   17.20    2.80
  -2  -4  -2   29.20    3.50
  -2  -4  -2   31.60    2.80
  -2  -4  -2   32.50    3.50
   2   4   2   33.40    5.80
  -3  -4  -2  192.68    8.50
  -3  -4  -2  200.78    8.10
  -3  -4  -2  202.38    6.90
   3   4   2  197.08   12.20
  -4  -4  -2    6.90    2.40
  -4  -4  -2    8.60    3.20
   4   4   2   10.30    1.60
   4   4   2    7.30    5.20
  -5  -4  -2   -2.20    2.80
  -5  -4  -2    6.20    2.50
   5   4   2    2.60    5.20
   5   4   2   -3.60    1.20
  -6  -4  -2    1.30    3.10
  -6  -4  -2    2.30    2.50
   6   4   2    0.80    5.90
   6   4   2   -1.90    1.20
  -7  -4  -2   90.59    7.50
  -7  -4  -2   87.69    6.40
   7   4   2   92.99   13.30
  -8  -4  -2    8.10    3.50
  -8  -4  -2   10.70    4.20
   8   4   2   10.70    9.20
  -9  -4  -2   -2.20    4.40
  -9  -4  -2    6.20    3.80
   9   4   2    2.00   10.00
 -10  -4  -2   11.10    5.80
  10   4   2    9.30   12.90
 -11  -4  -2   -4.10    5.70
  11   4   2    2.10   15.30
 -12  -4  -2   -2.50    5.90
  12   4   2    0.20   16.00
  10  -5  -2    4.30    5.60
 -10   5   2    1.80    5.20
   9  -5  -2    4.00    4.80
  -9   5   2    1.30    5.00
   8  -5  -2   -5.30    9.80
   8  -5  -2   22.80    5.70
  -8   5   2   17.00    5.20
   7  -5  -2   27.50    5.20
  -7   5   2   23.70    5.10
  -7   5   2   33.00    4.50
   6  -5  -2    2.00    7.40
   6  -5  -2   -1.30    3.30
  -6   5   2    2.40    2.90
  -6   5   2    3.50    3.90
   5  -5  -2   23.10    4.10
  -5   5   2   19.50    4.30
  -5   5   2   23.50    3.40
   4  -5  -2   -0.70    5.20
   4  -5  -2   13.90    3.70
  -4   5   2    7.00    3.40
  -4   5   2   15.60    2.80
   3  -5  -2   92.09    6.50
  -3   5   2   90.79    5.00
  -3   5   2   92.19    6.60
   2  -5  -2  322.07   12.20
  -2   5   2  334.27   11.30
  -2   5   2  346.27   12.50
   1  -5  -2  785.82   24.80
   1  -5  -2  845.12   24.80
  -1   5   2  784.42   23.80
   0  -5  -2   76.39    5.30
   0  -5  -2   64.09    4.90
   0   5   2   62.59    4.40
  -1  -5  -2  142.59    6.90
  -1  -5  -2  142.89    6.60
  -1  -5  -2  141.59    6.40
   1   5   2  121.89    6.40
  -2  -5  -2   22.00    2.90
  -2  -5  -2   19.70    3.20
  -2  -5  -2   16.90    3.20
  -3  -5  -2   10.80    2.10
  -3  -5  -2    5.80    2.50
  -3  -5  -2    7.50    3.00
   3   5   2    7.60    4.80
  -4  -5  -2   -0.10    2.90
  -4  -5  -2   -2.70    2.20
   4   5   2    1.40    1.50
   4   5   2   -1.20    4.50
  -5  -5  -2   33.00    3.90
  -5  -5  -2   26.30    4.40
   5   5   2   43.00    9.60
   5   5   2   30.60    2.60
  -6  -5  -2  183.68    8.70
  -6  -5  -2  175.88    9.80
   6   5   2  177.78    6.60
   6   5   2  186.28   16.80
  -7  -5  -2   13.80    3.50
  -7  -5  -2   15.00    4.40
   7   5   2   17.90    8.80
  -8  -5  -2   16.80    5.10
  -8  -5  -2   12.20    3.90
   8   5   2   17.30   10.40
  -9  -5  -2   10.70    3.90
  -9  -5  -2   12.60    5.70
   9   5   2   11.10   10.90
 -10  -5  -2   -2.40    5.20
  10   5   2   -1.90   10.30
 -11  -5  -2   30.50    7.70
  11   5   2    7.90   13.20
  10  -6  -2   17.40    6.30
 -10   6   2    1.10    5.40
   9  -6  -2    6.80    5.60
  -9   6   2   -2.80    4.90
   8  -6  -2   -1.70    4.70
  -8   6   2    1.40    4.50
   7  -6  -2   57.39    7.20
  -7   6   2   49.30    6.90
   6  -6  -2   10.70    4.70
   6  -6  -2    3.30    9.10
  -6   6   2   13.40    3.40
  -6   6   2   17.10    4.80
   5  -6  -2   11.00    4.50
   5  -6  -2   -1.60    6.30
  -5   6   2    9.10    2.90
  -5   6   2   16.00    4.30
   4  -6  -2   24.00    4.40
  -4   6   2   18.50    4.30
  -4   6   2   19.70    3.10
   3  -6  -2   18.10    4.10
  -3   6   2   25.00    3.10
  -3   6   2   17.40    3.90
   2  -6  -2  211.48   10.10
  -2   6   2  231.08    8.80
  -2   6   2  239.18   10.40
   1  -6  -2    0.30    2.70
   1  -6  -2   -1.70    5.20
   1  -6  -2    7.80    3.10
  -1   6   2    5.10    2.30
   0  -6  -2  149.59    7.60
   0  -6  -2  148.09    7.80
   0   6   2  141.59    6.80
  -1  -6  -2  181.18    8.30
  -1  -6  -2  178.38    8.70
   1   6   2  194.08    8.10
  -2  -6  -2  127.19    7.30
  -2  -6  -2  137.19    7.10
  -2  -6  -2  136.69    6.60
  -3  -6  -2   44.30    4.50
  -3  -6  -2   26.90    4.00
  -3  -6  -2   45.60    3.90
   3   6   2   43.40    8.50
  -4  -6  -2   15.60    3.30
  -4  -6  -2   11.40    2.50
  -4  -6  -2    8.70    3.70
   4   6   2   13.20    6.30
  -5  -6  -2  113.19    8.10
  -5  -6  -2  105.99    6.80
   5   6   2   97.39    5.10
   5   6   2  104.99   12.60
  -6  -6  -2   32.20    5.20
  -6  -6  -2   30.20    4.20
   6   6   2   30.00    9.10
  -7  -6  -2   -1.20    3.90
  -7  -6  -2    2.90    2.90
   7   6   2   -0.90    7.60
  -8  -6  -2   -2.90    2.80
  -8  -6  -2    0.00    4.50
   8   6   2    1.10    7.80
  -9  -6  -2    1.70    5.40
   9   6   2   13.00   11.70
 -10  -6  -2   66.19    8.80
  10   6   2   78.89   18.40
 -11  -6  -2    5.30    7.00
  11   6   2   -2.80   11.40
   9  -7  -2    9.70    6.10
  -9   7   2    9.70    6.20
   8  -7  -2    1.70    5.40
  -8   7   2    3.60    5.10
   7  -7  -2    2.50    4.50
  -7   7   2   -2.30    4.60
   6  -7  -2   43.10    6.70
  -6   7   2   46.20    6.60
   5  -7  -2    9.70    4.70
  -5   7   2   20.90    4.90
   4  -7  -2   19.20    4.70
  -4   7   2   17.60    4.50
  -4   7   2   23.80    3.30
   3  -7  -2   -5.20    5.70
   3  -7  -2    1.00    2.90
  -3   7   2   -2.40    3.20
  -3   7   2    1.50    2.20
   2  -7  -2    3.50    6.40
   2  -7  -2   17.50    3.70
  -2   7   2   19.30    4.30
  -2   7   2   14.90    2.80
   1  -7  -2    2.10    3.10
   1  -7  -2   -1.80    5.90
   1  -7  -2    1.30    3.00
  -1   7   2    4.10    2.50
  -1   7   2    1.20    3.20
   0  -7  -2    6.00    3.10
   0  -7  -2    2.30    2.80
   0  -7  -2   -3.10    6.00
   0   7   2   -0.40    2.30
  -1  -7  -2   63.19    5.40
  -1  -7  -2   55.29    5.40
   1   7   2   55.19    4.80
  -2  -7  -2   36.00    4.40
  -2  -7  -2   39.80    4.40
  -2  -7  -2   39.10    4.30
  -3  -7  -2   25.90    4.40
  -3  -7  -2   27.30    3.70
  -3  -7  -2   25.00    4.00
   3   7   2   26.60    7.70
  -4  -7  -2   37.70    4.60
  -4  -7  -2   40.10    5.30
  -4  -7  -2   41.60    4.00
   4   7   2   36.10    8.90
  -5  -7  -2   38.00    4.80
  -5  -7  -2   43.50    5.90
   5   7   2   35.40    9.50
   5   7   2   38.80    3.60
  -6  -7  -2    5.70    3.20
  -6  -7  -2   -0.20    4.00
   6   7   2   10.70    8.10
  -7  -7  -2  135.69   10.30
  -7  -7  -2  139.49    8.50
   7   7   2  131.19   17.00
  -8  -7  -2   33.60    6.80
   8   7   2   44.90   13.90
  -9  -7  -2   33.90    7.40
   9   7   2   31.00   13.80
 -10  -7  -2    4.10    6.70
  10   7   2    7.90   12.10
 -11  -7  -2   11.50    7.50
   9  -8  -2    9.60    6.30
   8  -8  -2    2.80    5.50
  -8   8   2    7.40    5.70
   7  -8  -2    1.30    5.20
  -7   8   2    1.20    5.60
   6  -8  -2   10.80    4.90
  -6   8   2   12.00    5.50
   5  -8  -2  225.58   12.50
  -5   8   2  222.98   12.90
   4  -8  -2   75.59    7.30
  -4   8   2   77.89    7.50
   3  -8  -2    2.40    4.00
  -3   8   2    8.40    2.60
  -3   8   2    4.70    4.10
   2  -8  -2   24.00    5.00
  -2   8   2   15.90    3.00
  -2   8   2   20.40    4.60
   1  -8  -2   21.50    4.20
  -1   8   2   27.00    3.70
  -1   8   2   29.30    5.10
   0  -8  -2   23.10    4.10
   0  -8  -2   26.90    4.40
   0   8   2   26.60    3.80
  -1  -8  -2    0.30    3.00
  -1  -8  -2    4.50    3.10
  -1  -8  -2    0.90    7.60
   1   8   2   -2.00    2.50
  -2  -8  -2    1.00    3.00
  -2  -8  -2   -0.70    3.00
  -2  -8  -2    2.30    2.80
  -2  -8  -2    2.00    8.50
  -3  -8  -2   38.00    4.50
  -3  -8  -2   49.10    5.40
  -3  -8  -2   41.30    5.40
  -4  -8  -2    0.30    3.60
  -4  -8  -2    5.60    3.30
  -4  -8  -2    5.00    2.90
   4   8   2    1.70    6.00
  -5  -8  -2   20.30    5.30
  -5  -8  -2   19.50    4.10
   5   8   2   10.30    7.90
   5   8   2   14.40    3.00
  -6  -8  -2   19.30    4.40
  -6  -8  -2   23.30    5.40
   6   8   2   17.90    9.00
  -7  -8  -2  119.39   10.80
  -7  -8  -2  152.68   11.20
   7   8   2  148.09   18.40
  -8  -8  -2   29.20    6.70
   8   8   2   33.20   13.60
  -9  -8  -2   39.80    8.30
   9   8   2   25.90   12.60
 -10  -8  -2   37.80    8.60
  10   8   2   49.50   17.00
   8  -9  -2    4.10    6.30
  -8   9   2   -0.20    5.70
   7  -9  -2   -1.70    5.30
  -7   9   2    0.30    5.80
   6  -9  -2   25.40    6.60
  -6   9   2   33.70    7.40
   5  -9  -2   25.10    5.80
  -5   9   2   18.40    5.80
   4  -9  -2   25.50    5.90
  -4   9   2   28.10    6.20
   3  -9  -2    0.30    3.60
  -3   9   2    1.00    4.30
   2  -9  -2    3.00    3.80
  -2   9   2    7.80    4.60
   1  -9  -2    0.50    3.30
  -1   9   2    2.10    3.00
  -1   9   2    2.30    3.80
   0  -9  -2   43.60    5.60
   0  -9  -2   48.60    6.10
   0   9   2   39.50    4.60
  -1  -9  -2    2.00    9.00
  -1  -9  -2   25.70    4.70
  -1  -9  -2   31.20    4.70
   1   9   2   21.40    4.00
  -2  -9  -2   71.99    6.80
  -2  -9  -2   66.69    6.10
  -2  -9  -2   74.09    6.70
  -3  -9  -2    2.80   10.60
  -3  -9  -2    3.60    3.30
  -3  -9  -2    1.20    3.30
  -3  -9  -2    3.00    3.40
  -4  -9  -2   22.90    5.10
  -4  -9  -2   22.90    4.20
  -4  -9  -2   18.70    4.40
   4   9   2   17.00    8.50
  -5  -9  -2   22.90    4.70
  -5  -9  -2   25.10    5.80
   5   9   2   21.00    9.30
  -6  -9  -2   -0.90    3.60
  -6  -9  -2   -0.80    4.40
   6   9   2    2.70    7.80
  -7  -9  -2   15.90    6.10
   7   9   2   13.20   10.10
  -8  -9  -2   -1.70    5.30
   8   9   2    3.80    9.60
  -9  -9  -2    7.30    6.60
   9   9   2   10.00   12.30
   7 -10  -2   -2.00    6.20
  -7  10   2    4.40    6.20
   6 -10  -2   11.00    6.10
  -6  10   2    2.40    5.50
   5 -10  -2    1.50    5.30
  -5  10   2   -1.30    5.20
   4 -10  -2   27.70    6.20
  -4  10   2   28.60    6.60
   3 -10  -2    7.40    5.10
  -3  10   2    5.20    5.20
   2 -10  -2   37.70    6.20
  -2  10   2   42.40    6.80
   1 -10  -2   -2.50    3.90
  -1  10   2    2.00    4.40
   0 -10  -2    5.00    4.00
   0  10   2    5.00    3.20
   0  10   2    4.40    4.40
  -1 -10  -2    8.60    4.30
  -1 -10  -2   10.80    4.60
   1  10   2    0.00    3.40
  -2 -10  -2   19.40    4.60
  -2 -10  -2   20.00    4.70
   2  10   2   22.70    4.50
  -3 -10  -2  137.89    9.40
  -3 -10  -2  130.79    9.00
  -3 -10  -2  141.39    9.00
  -4 -10  -2   49.20    5.70
  -4 -10  -2   52.59    6.00
  -4 -10  -2   45.60    6.40
   4  10   2   47.60   12.00
  -5 -10  -2    6.40    5.10
  -5 -10  -2    7.30    4.10
   5  10   2    6.60    8.20
  -6 -10  -2    7.60    5.20
   6  10   2    4.00    8.60
  -7 -10  -2   40.60    7.80
   7  10   2   46.80   13.90
  -8 -10  -2    5.50    6.40
   8  10   2   12.30   11.30
   5 -11  -2    3.70    5.30
  -5  11   2   -2.10    5.80
   4 -11  -2    2.50    5.60
  -4  11   2    2.50    5.40
   3 -11  -2   18.70    5.50
  -3  11   2    4.60    6.00
   2 -11  -2   20.10    5.90
  -2  11   2   26.30    6.60
   1 -11  -2   29.30    5.90
  -1  11   2   42.90    6.80
   0 -11  -2    9.40    4.90
   0  11   2    3.60    4.80
  -1 -11  -2   64.49    7.40
   1  11   2   64.59    7.50
  -2 -11  -2   11.10    4.60
  -2 -11  -2   20.20    5.20
   2  11   2    8.90    4.10
  -3 -11  -2    6.70    4.00
  -3 -11  -2   14.70    4.70
  -3 -11  -2   13.40    4.50
  -4 -11  -2    2.30    4.00
  -4 -11  -2    9.30    4.40
  -5 -11  -2    2.80    4.30
   5  11   2    0.20    7.80
  -6 -11  -2    5.50    5.40
   6  11   2    1.00    8.60
  -7 -11  -2    2.80    5.90
   7  11   2    1.50    9.50
   3 -12  -2   -5.30    5.00
  -3  12   2    4.40    6.20
   2 -12  -2  -10.50    4.20
  -2  12   2   14.90    6.60
   1 -12  -2    0.40    4.40
  -1  12   2    3.10    5.40
   0 -12  -2   10.60    4.60
   0  12   2   14.40    5.80
  -1 -12  -2   -0.10    4.50
   1  12   2   -2.40    4.30
  -2 -12  -2    7.90    4.30
   2  12   2    6.50    5.20
  -3 -12  -2   16.90    4.90
  -3 -12  -2   22.70    5.40
   3  12   2   11.70    4.80
  -4 -12  -2   -7.60    4.20
  -5 -12  -2    5.20    4.50
   1  12  -3   33.60    6.80
   0 -12   3   -3.60    3.80
  -1  12  -3   13.40    6.90
   1 -12   3    2.50    5.20
   2 -12   3    0.50    4.80
   4  11  -3    4.70    4.90
  -4 -11   3   14.00   18.60
   3  11  -3    6.40    4.60
  -3 -11   3    2.50   15.80
   2  11  -3    6.00    5.10
  -2 -11   3    5.00   15.70
   1  11  -3   47.60    6.70
  -1 -11   3    8.20   14.70
   0 -11   3    2.80   13.80
   0 -11   3   14.00    4.90
  -1  11  -3    3.30    4.30
   1 -11   3    2.60   13.50
   1 -11   3   -3.80    4.10
  -2  11  -3   12.30    5.50
   2 -11   3   -2.40   12.90
   2 -11   3   16.80    5.60
  -3  11  -3   14.70    6.10
   3 -11   3    8.90    5.80
   3 -11   3    3.30   14.90
  -4  11  -3   -4.30    5.00
   4 -11   3    2.80    5.30
  -5  11  -3   -4.20    5.40
   5 -11   3   -3.10    5.10
   6  10  -3    4.40   10.50
  -6 -10   3    4.40    5.20
  -6 -10   3   11.20   20.10
   5  10  -3   -0.70    3.90
  -5 -10   3    9.50   18.70
  -5 -10   3   -2.10    4.70
   4  10  -3    1.40    4.30
  -4 -10   3    2.80   16.50
  -4 -10   3    3.70    4.50
   3  10  -3   18.10    5.40
  -3 -10   3    6.00   16.00
   2  10  -3   -1.70    3.80
  -2 -10   3   -7.00   13.50
   1  10  -3   13.40    5.00
  -1 -10   3    0.80   14.00
   0  10  -3   93.39    7.80
   0 -10   3   88.79    8.70
  -1  10  -3    4.00    3.80
   1 -10   3    1.50    4.60
   1 -10   3   -2.90   12.50
  -2  10  -3    0.20    3.80
   2 -10   3    5.10    4.50
   2 -10   3    2.40   13.10
  -3  10  -3    4.30    5.10
   3 -10   3   -2.80   12.10
   3 -10   3    4.30    4.40
  -4  10  -3   12.60    5.40
   4 -10   3   20.40    5.60
   4 -10   3    0.00   12.60
  -5  10  -3    0.90    5.30
   5 -10   3    1.40    4.50
   5 -10   3   15.60   14.30
  -6  10  -3   -3.00    4.90
   6 -10   3    6.30    5.50
   7 -10   3    2.70    5.70
   7   9  -3    7.80   11.80
  -7  -9   3    5.10    5.70
   6   9  -3    5.70    6.70
  -6  -9   3    6.90   19.70
  -6  -9   3    2.90    5.00
   5   9  -3   25.60    4.90
  -5  -9   3    6.40   17.80
  -5  -9   3   19.60    5.40
   4   9  -3   24.00    5.10
  -4  -9   3   21.90    5.50
  -4  -9   3   -7.40   15.70
   3   9  -3  149.39    9.40
  -3  -9   3  130.99    9.50
  -2  -9   3  150.38   13.60
   1   9  -3   25.80    4.10
   1   9  -3   25.10    5.10
  -1  -9   3   -5.40   12.00
   0   9  -3    6.30    3.40
   0  -9   3    7.20    4.10
   0  -9   3    2.00   12.10
  -1   9  -3    6.30    3.70
   1  -9   3    8.30   12.30
   1  -9   3   -0.80    4.00
  -2   9  -3   47.60    6.20
   2  -9   3   61.29    7.20
  -3   9  -3    4.00    4.50
   3  -9   3    3.60    3.90
   3  -9   3    3.10   12.10
  -4   9  -3    6.10    4.60
   4  -9   3   11.30    4.90
   4  -9   3   -0.50   11.50
  -5   9  -3    3.90    4.80
   5  -9   3    2.10   11.70
   5  -9   3    0.70    4.70
  -6   9  -3   51.59    7.70
   6  -9   3   47.70    7.20
  -7   9  -3   20.00    6.60
   7  -9   3   16.50    6.20
   7  -9   3   -1.20   11.90
  -8   9  -3   27.60    7.70
   8  -9   3   19.10    6.50
   8   8  -3    8.00   10.90
  -8  -8   3    6.10    5.90
   7   8  -3   26.90   13.50
  -7  -8   3   25.10    6.70
   6   8  -3   27.00    4.90
   6   8  -3   22.00   12.60
  -6  -8   3   -9.50   17.70
  -6  -8   3   26.50    6.50
   5   8  -3    5.90    3.60
  -5  -8   3    4.70    4.60
  -5  -8   3   -0.60   17.40
   4   8  -3    6.30    3.70
  -4  -8   3    3.10   15.10
  -4  -8   3    9.90    4.60
   3   8  -3   22.10    4.40
  -3  -8   3   -2.80   15.40
  -3  -8   3   19.50    4.60
   2   8  -3   22.90    4.40
   2   8  -3   14.70    3.40
  -2  -8   3   -3.30   13.70
  -2  -8   3   17.50    4.00
   1   8  -3  120.29    7.20
   1   8  -3  129.89    8.30
  -1  -8   3  125.19    7.50
   0   8  -3   -0.30    2.50
   0  -8   3    6.20   12.10
   0  -8   3    1.90    3.80
  -1   8  -3  129.09    8.00
   1  -8   3  121.99    8.70
  -2   8  -3    2.10    3.50
   2  -8   3    1.20    3.70
   2  -8   3   -2.60   11.10
  -3   8  -3  165.78   10.30
   3  -8   3  172.98   10.40
  -4   8  -3    7.20    4.20
   4  -8   3   -3.50    4.00
   4  -8   3   -5.00   10.20
  -5   8  -3   35.10    6.00
   5  -8   3   35.80    5.90
  -6   8  -3   91.29    9.10
   6  -8   3   82.09    8.20
  -7   8  -3    0.40    4.50
   7  -8   3   -0.20   11.50
   7  -8   3   11.30    5.40
  -8   8  -3   74.39    9.10
   8  -8   3   90.69    9.10
  -9   8  -3    6.30    5.40
   9  -8   3   -0.90   12.70
   9  -8   3    6.10    5.70
   9   7  -3    4.80   10.30
  -9  -7   3   10.50    6.40
   8   7  -3    7.50   10.80
  -8  -7   3    2.90    5.80
   7   7  -3   15.80   11.40
  -7  -7   3   21.10    6.10
   6   7  -3   20.70   12.30
   6   7  -3   18.00    4.20
  -6  -7   3   15.60    5.40
  -6  -7   3   -0.20   18.50
   5   7  -3   52.69    5.60
  -5  -7   3   61.69    7.30
   4   7  -3   25.50    4.30
  -4  -7   3   13.90    4.50
  -4  -7   3   -2.20   13.90
   3   7  -3    5.70    3.30
  -3  -7   3   -4.70   14.20
  -3  -7   3   -1.40    3.40
   2   7  -3    2.90    2.30
   2   7  -3    3.80    3.30
  -2  -7   3   -4.90   12.90
  -2  -7   3    0.10    2.80
   1   7  -3    2.70    2.90
   1   7  -3    3.00    2.30
  -1  -7   3    1.80    2.50
  -1  -7   3   -7.20   10.30
   0   7  -3    1.60    2.40
   0  -7   3    2.20    3.30
   0  -7   3   -1.40   11.00
   0  -7   3    3.90    2.30
  -1   7  -3   34.50    4.30
   1  -7   3   30.50    4.80
  -2   7  -3    3.00    3.30
   2  -7   3   -0.20    3.20
   2  -7   3    4.30   11.10
  -3   7  -3   25.70    4.80
   3  -7   3   -5.20    9.20
   3  -7   3   14.80    4.10
  -4   7  -3   52.59    6.10
   4  -7   3   65.39    6.70
  -5   7  -3  177.38   10.70
   5  -7   3  158.28   10.10
  -6   7  -3    7.70    4.90
   6  -7   3    2.00   10.80
   6  -7   3    2.10    4.30
  -7   7  -3  234.18   13.50
   7  -7   3  226.28   12.50
  -8   7  -3    2.50    5.20
   8  -7   3    2.20   11.90
   8  -7   3   11.60    5.30
  -9   7  -3   17.00    6.40
   9  -7   3   16.00    6.00
   9  -7   3   -6.40   12.20
 -10   7  -3    8.20    6.40
  10  -7   3    3.90    5.40
  10  -7   3   -2.10   13.10
 -10  -6   3    0.30    6.40
   9   6  -3   -0.90   10.00
  -9  -6   3    1.70    6.30
   8   6  -3    3.80   10.60
  -8  -6   3   -3.00    5.10
   7   6  -3   55.89   14.90
  -7  -6   3   42.50    7.00
   6   6  -3    9.00    9.90
   6   6  -3    1.20    3.40
  -6  -6   3    1.20    4.00
   5   6  -3   26.50    4.10
  -5  -6   3    6.60   15.00
  -5  -6   3   13.50    4.40
   4   6  -3    9.00    3.10
  -4  -6   3    1.10   13.10
  -4  -6   3    4.20    3.50
   3   6  -3   33.60    4.20
   3   6  -3   42.10    3.40
  -3  -6   3   34.50    4.80
   2   6  -3   63.89    4.30
   2   6  -3   66.99    5.60
  -2  -6   3   64.29    5.70
   1   6  -3   41.80    4.00
   1   6  -3   44.20    4.70
  -1  -6   3   49.60    4.60
   0   6  -3   31.50    3.50
   0  -6   3   32.30    3.20
   0  -6   3   30.60    4.20
  -1   6  -3    4.10    2.50
   1  -6   3    8.40    3.30
   1  -6   3    3.90    1.80
   1  -6   3   -2.60    9.90
  -2   6  -3   76.59    6.00
  -2   6  -3   72.19    3.20
   2  -6   3   61.39    5.70
  -3   6  -3   28.70    4.50
   3  -6   3   20.70    4.10
   3  -6   3    5.00    9.90
  -4   6  -3    4.90    3.70
   4  -6   3    3.30    9.20
   4  -6   3    3.70    3.40
  -5   6  -3   85.49    7.80
   5  -6   3   95.39    7.50
  -6   6  -3    1.20    3.60
   6  -6   3   -2.00    9.50
   6  -6   3   -2.20    3.50
  -7   6  -3   22.50    6.00
   7  -6   3    0.70   10.90
   7  -6   3   19.40    5.00
  -8   6  -3    9.90    5.60
   8  -6   3   -3.10    4.20
   8  -6   3    9.60   13.00
  -9   6  -3    0.10    5.70
   9  -6   3    2.60    4.90
   9  -6   3    1.70   12.30
 -10   6  -3   -4.50    6.00
  10  -6   3   -6.60   12.60
  10  -6   3   -5.30    4.00
  10   5  -3    6.30   10.90
 -10  -5   3   13.50    7.30
   9   5  -3    7.40   10.80
  -9  -5   3    9.20    6.30
   8   5  -3    9.10   10.60
  -8  -5   3    7.80    5.70
   7   5  -3  110.79   17.40
   7   5  -3  115.69    7.70
  -7  -5   3  120.49    9.70
   6   5  -3    5.30    9.00
   6   5  -3    5.60    3.30
  -6  -5   3    4.40    4.40
   5   5  -3    0.90    2.70
  -5  -5   3    3.90    3.70
  -5  -5   3   -0.10   15.00
   4   5  -3   51.69    4.80
  -4  -5   3   53.29    5.50
   3   5  -3    7.60    2.80
   3   5  -3   12.30    1.70
  -3  -5   3    4.90    3.10
  -3  -5   3   -1.20   12.70
   2   5  -3    9.30    1.90
   2   5  -3    7.40    2.90
  -2  -5   3   -3.80   11.50
  -2  -5   3    9.00    2.90
   1   5  -3   -1.80    1.70
   1   5  -3   -0.10    2.50
  -1  -5   3    0.90    2.30
  -1  -5   3    1.80   11.40
   0   5  -3   -0.50    1.80
   0  -5   3    2.50   10.90
   0  -5   3   -0.30    2.60
   0  -5   3    0.10    1.90
  -1   5  -3  105.89    5.90
   1  -5   3  100.89    6.50
  -2   5  -3    8.60    3.00
   2  -5   3    4.40    2.60
   2  -5   3    2.20    1.10
   2  -5   3   -2.00    8.70
  -3   5  -3   30.30    4.40
   3  -5   3   22.30    3.60
  -4   5  -3   36.80    4.60
   4  -5   3   43.10    4.60
  -5   5  -3   26.90    4.70
   5  -5   3   35.70    4.80
  -6   5  -3    4.90    3.70
   6  -5   3   -5.70    8.70
   6  -5   3   -0.60    3.10
  -7   5  -3    6.50    3.90
   7  -5   3   -1.10   11.00
   7  -5   3    9.80    4.20
  -8   5  -3    4.40    5.00
   8  -5   3   12.30    4.50
   8  -5   3    0.10   11.20
  -9   5  -3   -0.90    4.90
   9  -5   3    2.40   12.20
   9  -5   3    7.50    4.40
 -10   5  -3    5.30    6.00
  10  -5   3   -0.10   12.80
  10  -5   3    5.80    4.30
 -11   5  -3   14.50    7.20
  11  -5   3    2.30   13.90
  10   4  -3    2.20   11.80
 -10  -4   3   -5.90    5.60
   9   4  -3    1.90   10.20
  -9  -4   3   -8.00    5.00
   8   4  -3   15.70   10.80
   8   4  -3   13.50    4.20
  -8  -4   3    6.40    4.50
   7   4  -3    4.60    7.80
   7   4  -3    2.50    3.40
  -7  -4   3    1.40    3.70
   6   4  -3   10.40    8.90
   6   4  -3    7.80    3.10
  -6  -4   3    1.40    3.80
   4   4  -3   11.60    3.10
  -4  -4   3   -5.00   13.20
  -4  -4   3    5.60    1.40
  -4  -4   3    4.30    3.30
   3   4  -3  525.65   17.10
  -3  -4   3  518.05   17.60
   2   4  -3    7.90    1.50
   2   4  -3    3.60    2.50
  -2  -4   3    6.10   11.70
  -2  -4   3    3.30    2.50
   1   4  -3    4.10    1.70
   1   4  -3    7.40    2.60
  -1  -4   3    4.10    9.20
  -1  -4   3    7.60    2.30
   0   4  -3    0.30    1.50
   0   4  -3    1.90    2.30
   0  -4   3   -0.90    9.40
   0  -4   3   -1.60    1.60
  -1   4  -3   18.60    2.80
   1  -4   3    3.50    9.50
   1  -4   3   19.50    3.40
   1  -4   3   17.60    2.00
  -2   4  -3    1.00    2.50
   2  -4   3    2.60    2.50
   2  -4   3    3.80    9.20
  -3   4  -3    1.80    2.80
   3  -4   3    4.50    2.70
   3  -4   3   -2.50    7.30
  -4   4  -3  110.29    7.20
   4  -4   3  120.09    6.80
  -5   4  -3   89.69    7.10
   5  -4   3   98.49    6.40
  -6   4  -3    7.40    3.80
   6  -4   3   13.80    3.70
   6  -4   3   -1.60    9.30
  -7   4  -3   38.50    5.80
   7  -4   3   44.40    5.20
  -8   4  -3    6.30    4.70
   8  -4   3    2.50   10.30
   8  -4   3   -0.10    3.40
  -9   4  -3    9.80    5.30
   9  -4   3   -1.50   11.60
   9  -4   3   15.50    3.90
 -10   4  -3   -0.80    5.60
  10  -4   3    2.90    5.20
  10  -4   3   -3.50   12.60
 -11   4  -3   25.00    6.80
  11  -4   3    0.20   14.50
  11   3  -3    4.30   11.60
 -11  -3   3    4.00    6.50
  10   3  -3   -2.30   10.60
 -10  -3   3   -7.40    5.50
   9   3  -3   34.90   12.60
  -9  -3   3   30.10    6.30
   8   3  -3    1.50    9.10
   8   3  -3    3.90    3.70
  -8  -3   3    1.90    4.10
   7   3  -3    9.50    3.50
   7   3  -3    8.20    8.70
  -7  -3   3    2.00    4.00
   6   3  -3    4.30    7.60
   6   3  -3    8.10    3.20
  -6  -3   3    6.00    4.00
   5   3  -3   63.29   12.30
   5   3  -3   58.89    4.90
  -5  -3   3   51.69    5.40
   4   3  -3    3.00    2.60
  -4  -3   3   -3.30   12.40
  -4  -3   3   -1.70    1.00
  -4  -3   3    0.70    3.10
   3   3  -3  508.75   16.60
  -3  -3   3  519.15   17.30
   2   3  -3  427.16   12.20
   2   3  -3  428.06   14.10
  -2  -3   3  438.26   14.50
   1   3  -3  154.88    7.00
  -1  -3   3  160.28    6.80
   0   3  -3   69.79    4.70
   0   3  -3   67.29    3.70
   0  -3   3   76.89    4.10
  -1   3  -3   41.30    3.60
   1  -3   3   35.60    2.70
   1  -3   3   46.70    3.90
  -2   3  -3   36.80    3.60
   2  -3   3   31.00    3.40
  -3   3  -3   13.70    3.20
   3  -3   3   11.90    2.70
   3  -3   3    5.30    8.40
  -4   3  -3   52.29    4.90
   4  -3   3   46.50    4.20
  -5   3  -3   57.19    3.10
  -5   3  -3   59.39    5.40
   5  -3   3   58.79    5.00
  -6   3  -3   22.50    2.50
  -6   3  -3   26.00    4.40
   6  -3   3   25.10    3.70
  -7   3  -3  143.79    6.40
  -7   3  -3  146.19    9.30
   7  -3   3  139.19    7.60
  -8   3  -3   57.39    6.80
   8  -3   3   55.29    5.10
  -9   3  -3   18.00    5.40
   9  -3   3   12.90    3.70
   9  -3   3   -2.60   10.70
 -10   3  -3    4.60    5.00
  10  -3   3   -4.10   14.00
 -11   3  -3    8.70    6.20
  11  -3   3   -8.10   14.60
 -12   3  -3    4.00    6.10
  12  -3   3   -3.10   15.70
  11   2  -3   -0.10   11.70
 -11  -2   3    8.80    6.60
  10   2  -3    3.60   10.90
 -10  -2   3    4.30    5.60
   9   2  -3   22.10   12.30
   9   2  -3   14.30    5.60
  -9  -2   3   13.20    5.20
   8   2  -3   12.20    9.80
   8   2  -3   12.50    3.90
  -8  -2   3   11.00    5.00
   7   2  -3   19.20    9.30
   7   2  -3   12.80    3.60
  -7  -2   3   23.20    5.20
   6   2  -3    4.70    6.80
   6   2  -3    8.00    3.10
  -6  -2   3    2.60    3.50
   5   2  -3    0.30    5.90
   5   2  -3    3.40    2.60
  -5  -2   3    0.20    1.50
  -5  -2   3   -0.90    3.00
   4   2  -3   -0.50    2.30
  -4  -2   3    0.30    1.10
  -4  -2   3    0.60    2.70
  -4  -2   3    2.80   11.70
   3   2  -3    0.00    2.30
  -3  -2   3    0.00    9.00
  -3  -2   3    5.50    2.90
   2   2  -3   53.89    4.30
  -2  -2   3   47.50    4.50
   1   2  -3    3.00    2.20
   1   2  -3    4.30    1.00
  -1  -2   3   -3.00    7.80
  -1  -2   3    2.50    2.10
   0   2  -3   21.20    1.90
   0   2  -3   16.60    2.50
   0  -2   3   14.60    2.10
  -1   2  -3   10.00    2.40
  -1   2  -3   11.30    2.20
   1  -2   3   -6.10    7.10
   1  -2   3    8.90    1.60
  -2   2  -3    4.10    2.30
   2  -2   3    0.70    7.00
   2  -2   3   -2.50    1.90
   2  -2   3    0.60    0.90
  -3   2  -3   55.69    4.70
   3  -2   3   64.39    4.30
  -4   2  -3    6.60    3.10
  -4   2  -3    9.40    1.60
   4  -2   3    7.40    2.30
   4  -2   3    0.90    6.40
  -5   2  -3  171.98    8.40
  -5   2  -3  154.08    6.00
   5  -2   3  144.39    6.90
  -6   2  -3   47.90    5.20
  -6   2  -3   41.90    3.70
   6  -2   3   48.40    4.40
  -7   2  -3  157.08    9.30
  -7   2  -3  157.88    7.20
   7  -2   3  160.88    7.50
  -8   2  -3    3.50    3.90
  -8   2  -3    2.70    2.70
   8  -2   3   -2.60   11.20
   8  -2   3    1.90    2.60
  -9   2  -3   -0.90    4.20
  -9   2  -3   -1.50    4.10
   9  -2   3   -4.30    2.50
   9  -2   3   -0.50   12.60
 -10   2  -3   -0.70    4.30
  10  -2   3    2.80   14.80
 -11   2  -3    7.50    5.30
  11  -2   3   -7.60   14.60
 -12   2  -3   -3.30    5.40
  12  -2   3   -2.40   16.10
  11   1  -3   -0.10   13.30
 -11  -1   3   -0.60    5.30
  10   1  -3   14.50   11.60
 -10  -1   3   22.60    6.40
   9   1  -3    1.40    3.50
   9   1  -3   -0.90    8.80
  -9  -1   3    3.20    4.50
   8   1  -3   16.90    4.10
   8   1  -3    5.60    9.00
  -8  -1   3   12.30    4.90
   7   1  -3   27.90   10.10
   7   1  -3   31.40    4.40
  -7  -1   3   26.40    5.00
   6   1  -3   16.30    3.30
   6   1  -3   16.80    7.50
  -6  -1   3   12.20    2.40
  -6  -1   3   17.60    4.10
   5   1  -3  114.69    6.70
   5   1  -3  124.79   12.70
  -5  -1   3  104.19    7.20
  -5  -1   3  113.69    5.10
   4   1  -3  243.38   15.40
   4   1  -3  225.28    9.00
  -4  -1   3  232.38    7.60
  -4  -1   3  218.38    9.80
   3   1  -3   92.09    5.30
  -3  -1   3   94.29    5.90
  -3  -1   3   94.99    3.50
   2   1  -3    4.80    2.40
  -2  -1   3    4.20    2.40
  -2  -1   3   -0.80    8.20
   1   1  -3   99.99    5.20
  -1  -1   3   98.39    5.00
   0   1  -3    9.80    2.20
   0   1  -3    9.20    1.40
   0  -1   3   -0.40    6.60
   0  -1   3    9.60    1.90
  -1   1  -3 1338.97   38.40
  -1   1  -3 1381.46   38.20
   1  -1   3 1425.86   37.90
  -2   1  -3  364.66   11.80
   2  -1   3  355.56   18.50
   2  -1   3  371.96   10.70
   2  -1   3  375.56   11.40
  -3   1  -3 1759.92   49.40
  -3   1  -3 1814.02   50.79
   3  -1   3 1873.31   58.49
   3  -1   3 1797.12   49.90
  -4   1  -3  111.79    4.90
  -4   1  -3  112.39    6.20
   4  -1   3  112.59    5.00
  -5   1  -3   86.99    6.20
  -5   1  -3   82.69    4.70
   5  -1   3   84.49    4.70
  -6   1  -3    3.70    2.20
  -6   1  -3    2.70    3.10
   6  -1   3    2.50    2.00
   6  -1   3    3.10    9.10
  -7   1  -3   56.99    5.00
  -7   1  -3   50.49    5.40
   7  -1   3   63.19    4.50
  -8   1  -3   14.70    3.50
  -8   1  -3   10.70    4.10
   8  -1   3    0.00   11.90
   8  -1   3   10.40    2.80
  -9   1  -3    2.10    4.00
  -9   1  -3    3.00    3.40
   9  -1   3    2.80   12.10
 -10   1  -3   39.10    5.30
 -10   1  -3   34.20    6.30
  10  -1   3    4.60   15.10
 -11   1  -3    4.90    5.20
  11  -1   3   -9.60   15.40
 -12   1  -3   10.80    5.50
  12  -1   3   -5.50   16.90
  11   0  -3   -7.70   13.40
 -11   0   3   -3.00    5.30
  10   0  -3    3.80   12.10
 -10   0   3   51.09    7.50
   9   0  -3   11.30    4.20
   9   0  -3   10.00   10.10
  -9   0   3   12.70    5.50
   8   0  -3   54.29   13.00
   8   0  -3   51.99    5.70
  -8   0   3   41.70    5.90
   7   0  -3   24.80    3.90
   7   0  -3   20.20    8.50
  -7   0   3   22.40    3.60
  -7   0   3   21.60    4.40
   6   0  -3   36.90    4.50
   6   0  -3   33.20    9.40
  -6   0   3   40.40    3.90
  -6   0   3   28.80    4.70
   5   0  -3  176.78   14.20
   5   0  -3  195.48    8.60
  -5   0   3  195.68    7.40
  -5   0   3  174.18    8.90
   4   0  -3  389.56   13.30
   4   0  -3  380.76   19.40
  -4   0   3  392.56   13.90
  -4   0   3  407.86   12.30
   3   0  -3 2362.76   70.99
   3   0  -3 2346.37   64.29
  -3   0   3 2288.17   64.59
  -3   0   3 2269.87   63.19
   2   0  -3  150.58    6.60
  -2   0   3  161.38    5.30
  -2   0   3  159.08    6.80
   1   0  -3   73.09    4.40
   1   0  -3   75.79    3.10
  -1   0   3   68.99    4.40
   0   0  -3   31.10    2.80
   0   0  -3   29.00    2.30
   0   0   3   31.20    2.60
  -1   0  -3  498.45   14.30
  -1   0  -3  472.65   14.20
   1   0   3  480.55   14.20
  -2   0  -3 4137.59  110.79
  -2   0  -3 4058.19  111.49
   2   0   3 4130.89  110.99
  -3   0  -3    6.00    2.30
  -3   0  -3    6.20    1.80
   3   0   3    7.30    1.50
   3   0   3    1.20    6.00
  -4   0  -3   10.30    2.20
  -4   0  -3   10.30    2.50
   4   0   3   13.10    1.70
   4   0   3    2.60    7.20
  -5   0  -3   44.80    4.50
  -5   0  -3   47.40    4.40
   5   0   3   41.70    3.10
  -6   0  -3    2.80    2.40
  -6   0  -3    1.10    2.80
   6   0   3    0.00    7.90
   6   0   3    4.00    1.70
  -7   0  -3   43.30    5.00
  -7   0  -3   40.00    4.30
   7   0   3   41.70    3.60
  -8   0  -3   79.89    6.30
  -8   0  -3   66.99    6.30
   8   0   3   74.59    4.70
  -9   0  -3    5.40    3.70
  -9   0  -3    1.60    3.80
   9   0   3    0.60   12.90
 -10   0  -3   12.10    4.40
 -10   0  -3   18.50    5.00
  10   0   3   -0.60   12.90
 -11   0  -3   26.20    5.50
 -11   0  -3   21.50    6.00
  11   0   3   -8.00   14.00
  11  -1  -3   -2.90   13.90
 -11   1   3    2.80    5.60
  10  -1  -3   -3.80   12.80
  10  -1  -3    1.10    4.00
 -10   1   3    0.90    4.60
   9  -1  -3   -3.20   10.50
   9  -1  -3    8.60    4.10
  -9   1   3    9.90    5.00
   8  -1  -3    1.60    8.90
   8  -1  -3   -6.50    3.10
  -8   1   3   -1.00    3.20
  -8   1   3   -1.40    3.60
   7  -1  -3    2.40    7.30
   7  -1  -3    2.50    3.10
  -7   1   3   -0.20    2.80
  -7   1   3    2.10    3.50
   6  -1  -3   10.50    3.60
   6  -1  -3   13.30    7.00
  -6   1   3   11.00    3.60
  -6   1   3    7.60    2.90
   5  -1  -3    7.60    3.00
   5  -1  -3    4.90    5.70
  -5   1   3    3.90    2.30
  -5   1   3    7.80    3.00
   4  -1  -3  141.99    7.00
   4  -1  -3  131.39   10.90
  -4   1   3  138.29    7.10
  -4   1   3  127.09    6.20
   3  -1  -3  959.00   28.00
   3  -1  -3  958.70   32.80
  -3   1   3  923.31   28.00
  -3   1   3  960.00   27.20
   2  -1  -3  586.84   17.90
   2  -1  -3  536.85   20.80
  -2   1   3  624.34   18.10
  -2   1   3  598.54   17.20
   1  -1  -3 2136.09   58.69
   1  -1  -3 2154.48   58.19
  -1   1   3 2105.39   58.69
   0  -1  -3    8.20    2.10
   0  -1  -3    9.40    1.70
   0   1   3   14.10    2.40
  -1  -1  -3  607.04   17.60
  -1  -1  -3  594.94   17.10
   1   1   3  600.34   17.50
  -2  -1  -3 1778.92   49.90
  -2  -1  -3 1786.52   48.90
   2   1   3 1843.82   49.80
  -3  -1  -3 1510.55   40.60
  -3  -1  -3 1477.75   42.30
  -3  -1  -3 1514.65   42.10
  -4  -1  -3   13.30    2.70
  -4  -1  -3   13.00    2.90
   4   1   3    0.40    6.20
  -5  -1  -3   20.30    3.30
  -5  -1  -3   23.70    3.40
   5   1   3    2.80    8.40
   5   1   3   24.90    2.00
  -6  -1  -3  132.59    7.50
  -6  -1  -3  123.89    7.10
   6   1   3  132.09    4.80
  -7  -1  -3   17.00    3.70
  -7  -1  -3   15.80    3.80
   7   1   3   18.70    2.00
  -8  -1  -3    4.20    3.60
  -8  -1  -3    3.80    3.30
   8   1   3    1.10   10.00
  -9  -1  -3   23.40    5.00
  -9  -1  -3   13.70    4.20
   9   1   3   -4.00   11.00
 -10  -1  -3   33.00    5.90
 -10  -1  -3   33.00    5.70
  10   1   3    1.20   14.50
 -11  -1  -3   10.20    5.00
 -11  -1  -3    9.40    5.30
  11   1   3  -10.30   14.70
 -12  -1  -3  118.09   10.50
 -12  -1  -3  114.99   10.90
  11  -2  -3   -7.80   14.10
 -11   2   3   10.00    6.10
  10  -2  -3   19.00    5.40
  10  -2  -3  -13.30   12.50
 -10   2   3   17.10    5.60
   9  -2  -3    0.10    4.20
   9  -2  -3   10.20   13.00
  -9   2   3    1.10    4.50
  -9   2   3    2.60    4.10
   8  -2  -3   -2.80   10.40
   8  -2  -3    8.10    3.70
  -8   2   3    5.10    3.90
  -8   2   3   12.50    4.20
   7  -2  -3    3.50    8.90
   7  -2  -3    1.40    3.10
  -7   2   3   -0.70    3.30
  -7   2   3   -1.90    3.00
   6  -2  -3   13.60    3.50
   6  -2  -3    0.80    7.30
  -6   2   3   17.00    3.80
  -6   2   3   15.30    3.30
   5  -2  -3    4.80    3.10
   5  -2  -3    5.70    6.10
  -5   2   3   16.30    3.10
  -5   2   3   11.10    3.10
   4  -2  -3   15.50    3.30
   4  -2  -3   14.90    5.80
  -4   2   3   13.00    2.90
  -4   2   3   13.90    2.90
   3  -2  -3  826.02   24.80
   3  -2  -3  852.91   28.80
  -3   2   3  789.22   24.50
  -3   2   3  807.62   24.20
   2  -2  -3   29.90    4.70
   2  -2  -3   25.80    3.40
   2  -2  -3   24.50    2.80
  -2   2   3   28.50    3.10
   1  -2  -3  958.90   27.60
   1  -2  -3  990.30   27.40
   1  -2  -3  965.10   27.90
  -1   2   3  900.01   27.40
   0  -2  -3   60.09    3.90
   0  -2  -3   58.69    4.10
   0   2   3   63.49    4.10
  -1  -2  -3  314.47   10.60
  -1  -2  -3  330.37   10.00
  -2  -2  -3  202.28    6.30
  -2  -2  -3  203.08    7.70
  -2  -2  -3  195.98    7.60
  -3  -2  -3    4.80    2.40
  -3  -2  -3    3.00    2.40
   3   2   3    1.10    5.60
  -4  -2  -3   58.99    4.70
  -4  -2  -3   64.69    5.10
  -5  -2  -3    4.90    2.70
  -5  -2  -3    1.30    2.60
   5   2   3    0.70    6.90
  -6  -2  -3   33.90    4.20
  -6  -2  -3   37.80    4.70
  -7  -2  -3  146.89    8.30
  -7  -2  -3  145.59    8.40
  -8  -2  -3   83.29    7.40
  -8  -2  -3   79.59    7.10
  -9  -2  -3   -1.10    3.70
  -9  -2  -3   -1.80    3.60
   9   2   3    0.70   11.20
 -10  -2  -3   15.50    4.80
 -10  -2  -3   13.50    4.80
  10   2   3   -1.80   12.60
 -11  -2  -3   50.89    7.00
 -11  -2  -3   55.29    7.30
 -12  -2  -3   13.20    5.40
 -12  -2  -3    9.40    5.70
  12   2   3   -2.30   16.50
  11  -3  -3    5.30    6.80
 -11   3   3    5.50    5.10
  10  -3  -3   15.20    5.00
  10  -3  -3   -6.60   12.80
 -10   3   3   18.30    5.70
   9  -3  -3   28.60    5.70
   9  -3  -3   -2.00   12.10
  -9   3   3   20.20    5.20
  -9   3   3   19.60    5.00
   8  -3  -3   -5.00   10.40
   8  -3  -3    0.20    3.70
  -8   3   3   -4.70    3.60
  -8   3   3    1.10    4.00
   7  -3  -3    2.90    3.50
   7  -3  -3   -2.30    8.80
  -7   3   3    2.40    3.50
  -7   3   3    0.50    3.30
   6  -3  -3   -1.90    7.90
   6  -3  -3    0.70    3.40
  -6   3   3   -0.70    2.80
  -6   3   3   -3.90    2.60
   5  -3  -3   -3.10    8.00
   5  -3  -3    1.70    3.20
  -5   3   3    0.90    2.60
  -5   3   3    1.60    2.90
   4  -3  -3   48.20    4.50
  -4   3   3   59.39    5.00
  -4   3   3   51.09    4.70
   3  -3  -3  205.08    8.90
  -3   3   3  215.38    8.70
  -3   3   3  210.08    8.60
   2  -3  -3   -1.70    2.30
   2  -3  -3    1.90    2.10
   2  -3  -3   -1.60    3.70
  -2   3   3    3.60    2.20
   1  -3  -3  162.48    7.00
   1  -3  -3  162.58    7.00
  -1   3   3  172.88    6.90
   0  -3  -3    1.60    2.10
   0  -3  -3    0.80    2.00
   0   3   3    4.00    2.20
  -1  -3  -3   24.30    2.40
  -1  -3  -3   20.10    2.80
   1   3   3   18.00    2.50
   1   3   3   21.10    3.70
  -2  -3  -3    0.30    2.10
  -2  -3  -3    0.10    1.40
  -2  -3  -3    1.00    2.20
   2   3   3   -1.80    2.80
  -3  -3  -3   51.89    4.50
  -3  -3  -3   54.69    2.70
  -3  -3  -3   58.09    4.80
   3   3   3   58.39    7.00
  -4  -3  -3   76.99    5.90
  -4  -3  -3   82.69    5.40
   4   3   3   89.89    9.90
  -5  -3  -3  102.59    6.70
  -5  -3  -3  112.89    6.60
   5   3   3  109.59   12.30
  -6  -3  -3   15.40    3.90
  -6  -3  -3    8.60    3.10
   6   3   3   13.10    8.20
  -7  -3  -3  116.29    7.50
  -7  -3  -3  113.69    7.90
   7   3   3  118.99   16.90
  -8  -3  -3   24.80    4.50
  -8  -3  -3   23.60    4.70
   8   3   3    5.00   10.60
  -9  -3  -3    2.60    4.00
  -9  -3  -3    2.30    3.90
   9   3   3   -2.70   11.20
 -10  -3  -3   -0.20    4.00
 -10  -3  -3   -0.30    4.40
  10   3   3    0.30   14.20
 -11  -3  -3    3.00    5.20
 -11  -3  -3    4.40    4.70
  11   3   3   -6.90   15.50
 -12  -3  -3    1.30    5.20
  12   3   3   -2.60   16.40
  10  -4  -3   20.60    6.00
 -10   4   3   10.10    5.10
   9  -4  -3    7.50    5.10
  -9   4   3    4.20    4.30
  -9   4   3    1.70    4.70
   8  -4  -3  -12.80   10.10
   8  -4  -3    3.60    4.10
  -8   4   3    1.80    4.20
  -8   4   3    5.50    4.00
   7  -4  -3   28.90    5.00
  -7   4   3   21.50    4.70
  -7   4   3   30.00    4.70
   6  -4  -3   17.50    4.30
   6  -4  -3    1.70    8.50
  -6   4   3   17.70    4.30
  -6   4   3   19.40    3.70
   5  -4  -3   72.99    6.40
  -5   4   3   81.49    6.40
  -5   4   3   74.99    5.80
   4  -4  -3   28.80    4.00
  -4   4   3   36.50    4.00
  -4   4   3   41.50    4.70
   3  -4  -3  537.85   17.80
  -3   4   3  530.55   17.70
  -3   4   3  524.25   16.90
   2  -4  -3    6.30    2.50
   2  -4  -3    7.10    2.90
   2  -4  -3    1.70    3.50
  -2   4   3    4.60    2.70
  -2   4   3    7.40    2.50
   1  -4  -3  210.38    8.50
   1  -4  -3  199.18    8.60
  -1   4   3  205.78    8.10
   0  -4  -3  149.09    6.60
   0  -4  -3  143.29    6.90
   0   4   3  149.88    6.70
  -1  -4  -3    0.90    2.00
  -1  -4  -3    0.20    2.20
   1   4   3    1.10    2.50
   1   4   3   -2.50    2.10
  -2  -4  -3   19.30    2.40
  -2  -4  -3   24.90    3.40
  -2  -4  -3   30.60    3.60
   2   4   3   22.20    4.70
  -3  -4  -3   94.89    6.00
  -3  -4  -3  107.19    5.90
  -3  -4  -3   99.09    4.40
   3   4   3   97.39    8.80
  -4  -4  -3  271.67   10.80
  -4  -4  -3  263.37   10.30
  -4  -4  -3  261.67    8.20
   4   4   3  261.47   15.60
  -5  -4  -3  317.27   12.60
  -5  -4  -3  324.77   12.10
   5   4   3  310.67    9.20
   5   4   3  316.37   19.10
  -6  -4  -3   44.80    4.60
  -6  -4  -3   46.90    5.30
   6   4   3   52.39   10.90
  -7  -4  -3   55.29    6.20
  -7  -4  -3   49.80    5.20
   7   4   3   43.80   11.20
  -8  -4  -3    2.70    3.80
  -8  -4  -3    3.70    3.50
   8   4   3    1.90    8.90
  -9  -4  -3   18.40    4.50
  -9  -4  -3   17.50    5.50
   9   4   3   -0.10   10.80
 -10  -4  -3   14.10    4.80
 -10  -4  -3   26.10    6.70
  10   4   3   -0.40   11.80
 -11  -4  -3    2.30    5.50
  11   4   3   -3.50   14.90
 -12  -4  -3    3.10    6.10
  12   4   3   -5.90   15.10
  10  -5  -3   21.60    6.50
 -10   5   3    4.70    5.40
   9  -5  -3    0.60    4.40
  -9   5   3    0.90    4.90
   8  -5  -3   41.20    6.70
  -8   5   3   32.90    5.50
  -8   5   3   27.50    5.50
   7  -5  -3   12.80    4.50
  -7   5   3    8.50    4.40
  -7   5   3   10.20    4.00
   6  -5  -3    4.40    4.00
   6  -5  -3   -1.10    7.90
  -6   5   3    2.50    3.60
  -6   5   3    7.70    3.20
   5  -5  -3   -1.70    6.20
   5  -5  -3   14.30    4.00
  -5   5   3   13.80    3.20
  -5   5   3    8.40    3.60
   4  -5  -3   27.90    4.20
  -4   5   3   22.10    3.50
  -4   5   3   23.80    4.20
   3  -5  -3  116.79    7.30
  -3   5   3  111.89    6.10
  -3   5   3  120.59    7.30
   2  -5  -3  114.79    6.90
  -2   5   3  114.89    7.20
  -2   5   3  117.59    6.00
   1  -5  -3    7.10    2.60
   1  -5  -3    3.80    2.50
   1  -5  -3   -1.90    3.50
  -1   5   3    6.60    2.40
   0  -5  -3  438.36   15.20
   0  -5  -3  439.76   14.70
   0   5   3  442.36   14.50
  -1  -5  -3  378.56   12.90
  -1  -5  -3  386.86   13.60
   1   5   3  410.76   15.80
   1   5   3  353.66   13.00
  -2  -5  -3  403.46   14.20
  -2  -5  -3  400.06   13.20
  -2  -5  -3  409.56   14.10
   2   5   3  418.36   17.70
  -3  -5  -3  184.18    8.50
  -3  -5  -3  185.28    8.30
  -3  -5  -3  188.48    7.10
   3   5   3  177.38   12.00
  -4  -5  -3   13.80    3.50
  -4  -5  -3   16.50    3.30
  -4  -5  -3   17.10    2.20
   4   5   3   16.40    5.90
  -5  -5  -3  131.19    7.30
  -5  -5  -3  139.89    8.20
   5   5   3  137.79    5.20
   5   5   3  135.99   13.10
  -6  -5  -3   -0.20    2.70
  -6  -5  -3    5.90    3.70
   6   5   3    7.30    6.90
  -7  -5  -3   41.10    5.80
  -7  -5  -3   42.70    5.10
   7   5   3   41.40   11.30
  -8  -5  -3   71.49    7.70
  -8  -5  -3   59.39    5.90
   8   5   3   61.59   14.30
  -9  -5  -3   13.10    4.30
  -9  -5  -3   13.50    5.70
   9   5   3    6.60   11.10
 -10  -5  -3    6.20    4.10
 -10  -5  -3    4.10    5.20
  10   5   3   -6.90   11.90
 -11  -5  -3   -2.40    6.00
  11   5   3    1.90   13.00
 -12  -5  -3   12.40    6.80
  10  -6  -3    8.30    5.90
 -10   6   3    5.80    5.80
   9  -6  -3    1.70    5.60
  -9   6   3    8.70    5.20
   8  -6  -3   13.80    5.30
  -8   6   3   15.40    5.40
   7  -6  -3   19.60    5.60
  -7   6   3   11.60    5.50
  -7   6   3   20.80    5.50
   6  -6  -3   18.80    5.10
  -6   6   3   11.80    3.70
  -6   6   3   19.60    5.00
   5  -6  -3   46.00    5.90
  -5   6   3   49.99    5.00
  -5   6   3   46.30    5.70
   4  -6  -3   41.90    5.40
  -4   6   3   47.60    5.60
  -4   6   3   46.20    4.50
   3  -6  -3   49.30    5.30
  -3   6   3   52.69    5.40
  -3   6   3   60.29    4.70
   2  -6  -3    1.30    3.20
   2  -6  -3   -0.60    4.50
  -2   6   3    4.30    2.30
  -2   6   3   -1.30    3.00
   1  -6  -3   11.40    3.20
   1  -6  -3   17.30    3.80
  -1   6   3   19.30    3.10
   0  -6  -3   39.50    4.40
   0  -6  -3   21.50    3.50
   0   6   3   25.80    3.40
  -1  -6  -3  134.49    7.30
  -1  -6  -3  145.99    6.90
   1   6   3  115.89    6.70
  -2  -6  -3   42.10    3.90
  -2  -6  -3   46.90    4.60
  -2  -6  -3   41.90    4.60
   2   6   3   45.20    6.90
  -3  -6  -3   79.29    6.20
  -3  -6  -3   84.99    6.30
  -3  -6  -3   89.79    5.10
   3   6   3   88.99    9.40
  -4  -6  -3    3.70    2.80
  -4  -6  -3    6.30    2.10
  -4  -6  -3    4.40    3.30
   4   6   3    8.70    5.20
  -5  -6  -3    3.30    2.80
  -5  -6  -3    5.00    3.80
   5   6   3    7.70    1.80
   5   6   3    3.20    5.60
  -6  -6  -3   16.40    4.60
  -6  -6  -3   17.70    3.70
   6   6   3   21.60    8.50
  -7  -6  -3   32.10    4.50
  -7  -6  -3   17.00    4.90
   7   6   3   35.90   10.60
  -8  -6  -3    1.50    3.40
  -8  -6  -3    1.60    4.50
   8   6   3    3.00    8.70
  -9  -6  -3   38.50    5.50
  -9  -6  -3   36.50    6.70
   9   6   3   28.60   13.00
 -10  -6  -3   -1.80    5.80
  10   6   3   -0.80   11.30
 -11  -6  -3   75.99    9.60
  11   6   3   11.80   15.10
   9  -7  -3    1.10    5.40
  -9   7   3    9.40    6.10
   8  -7  -3   12.40    6.40
  -8   7   3    8.80    5.50
   7  -7  -3   40.30    7.20
  -7   7   3   32.40    6.90
   6  -7  -3    8.70    4.80
  -6   7   3    7.90    4.80
   5  -7  -3   -7.70    4.00
  -5   7   3    2.20    3.10
  -5   7   3    4.20    4.20
   4  -7  -3    3.70    3.90
  -4   7   3    0.20    3.60
  -4   7   3    1.30    2.40
   3  -7  -3  273.17   12.60
  -3   7   3  268.17   12.50
  -3   7   3  284.57   10.90
   2  -7  -3    5.60    3.60
  -2   7   3    5.20    2.60
  -2   7   3    5.60    3.60
   1  -7  -3   -1.30    5.20
   1  -7  -3    5.70    3.40
   1  -7  -3    9.20    3.60
  -1   7   3   10.20    2.90
   0  -7  -3   81.59    6.80
   0  -7  -3   79.29    6.00
   0   7   3   90.29    5.80
  -1  -7  -3   20.80    3.60
  -1  -7  -3   18.40    3.70
   1   7   3   16.60    3.30
  -2  -7  -3   21.30    3.50
  -2  -7  -3   18.00    3.80
   2   7   3   16.00    3.50
   2   7   3   25.60    6.50
  -3  -7  -3   12.40    2.90
  -3  -7  -3   11.20    3.40
  -3  -7  -3    9.70    3.50
   3   7   3   14.20    5.90
  -4  -7  -3    2.10    2.30
  -4  -7  -3   -1.60    2.60
  -4  -7  -3    4.90    3.50
   4   7   3   -0.20    4.90
  -5  -7  -3   31.70    5.20
  -5  -7  -3   27.50    4.40
   5   7   3   30.60    8.60
   5   7   3   33.70    3.20
  -6  -7  -3   70.19    6.40
  -6  -7  -3   66.79    7.50
   6   7   3   63.69   11.80
  -7  -7  -3    3.90    3.40
  -7  -7  -3    0.70    4.30
   7   7   3    0.90    7.90
  -8  -7  -3    6.50    3.70
  -8  -7  -3    7.20    5.20
   8   7   3    5.30    9.20
  -9  -7  -3   26.40    7.00
   9   7   3   35.10   13.10
 -10  -7  -3    2.80    6.30
  10   7   3   -1.40   10.90
 -11  -7  -3    0.90    6.50
  11   7   3   -4.30   12.60
   8  -8  -3    6.60    5.70
  -8   8   3   -6.30    5.30
   7  -8  -3   13.80    6.30
  -7   8   3   14.40    6.20
   6  -8  -3    3.10    5.00
  -6   8   3    2.30    4.90
   5  -8  -3   12.60    4.70
  -5   8   3   10.10    5.00
   4  -8  -3    5.30    4.10
  -4   8   3    6.60    4.50
   3  -8  -3   24.50    5.00
  -3   8   3   23.10    5.10
  -3   8   3   27.20    3.90
   2  -8  -3    3.80    3.40
  -2   8   3   -2.20    3.70
  -2   8   3    1.50    2.60
   1  -8  -3    0.90    3.30
   1  -8  -3    2.60    3.50
  -1   8   3    1.00    2.70
   0  -8  -3    4.50    3.40
   0  -8  -3    2.50    2.80
   0   8   3    3.10    2.80
  -1  -8  -3   -0.70    6.80
  -1  -8  -3    8.50    3.30
  -1  -8  -3    9.40    3.60
   1   8   3    3.20    3.00
  -2  -8  -3   -2.10    7.80
  -2  -8  -3   14.70    3.40
  -2  -8  -3   22.40    4.30
   2   8   3   17.30    3.70
  -3  -8  -3   38.30    4.40
  -3  -8  -3   31.40    4.70
  -3  -8  -3   30.50    4.70
   3   8   3   38.60    8.50
  -4  -8  -3    3.80    2.80
  -4  -8  -3    2.50    3.20
  -4  -8  -3    4.60    3.80
   4   8   3   -2.20    5.10
  -5  -8  -3  812.62   26.40
  -5  -8  -3  778.52   27.10
   5   8   3  797.42   36.50
  -6  -8  -3   38.70    5.20
  -6  -8  -3   23.50    5.80
   6   8   3   34.90   11.00
  -7  -8  -3    2.50    3.60
  -7  -8  -3    6.90    5.00
   7   8   3    6.70    8.60
  -8  -8  -3   12.80    4.60
  -8  -8  -3   15.10    6.30
   8   8   3   23.30   12.10
  -9  -8  -3    8.60    6.60
   9   8   3    8.20   11.50
 -10  -8  -3   22.50    7.50
  10   8   3   14.70   12.20
   7  -9  -3    8.90    6.10
  -7   9   3    7.20    5.60
   6  -9  -3   14.10    6.10
  -6   9   3    4.90    5.70
   5  -9  -3   47.00    7.50
  -5   9   3   48.00    7.50
   4  -9  -3    4.90    4.90
  -4   9   3    6.10    5.20
   3  -9  -3    4.80    4.60
  -3   9   3    4.60    4.50
   2  -9  -3    0.50    4.20
  -2   9   3    0.50    4.10
  -2   9   3   -2.90    2.70
   1  -9  -3    5.20    3.60
  -1   9   3    7.90    3.50
  -1   9   3    4.40    4.50
   0  -9  -3   18.70    4.80
   0  -9  -3   18.30    4.10
   0   9   3   19.80    3.90
  -1  -9  -3   17.50    4.00
  -1  -9  -3   17.10    4.50
   1   9   3   15.90    3.90
  -2  -9  -3    5.30    3.40
  -2  -9  -3    1.10    3.20
  -2  -9  -3    1.80   14.10
   2   9   3   -2.00    2.90
  -3  -9  -3   48.30    5.80
  -3  -9  -3   42.00    4.90
  -3  -9  -3   44.10    5.60
   3   9   3   44.80   10.00
  -4  -9  -3   16.90    4.70
  -4  -9  -3   16.10    3.80
  -4  -9  -3   17.90    4.40
   4   9   3   22.30    8.20
  -5  -9  -3  496.65   18.70
  -5  -9  -3  486.15   19.40
   5   9   3  491.95   28.20
  -6  -9  -3   12.10    5.20
  -6  -9  -3   10.40    4.40
   6   9   3   12.30    8.60
  -7  -9  -3   55.89    7.90
  -7  -9  -3   56.99    6.50
   7   9   3   80.39   16.00
  -8  -9  -3   24.40    7.00
   8   9   3   31.30   13.10
  -9  -9  -3   -2.70    5.60
   9   9   3   -6.40    9.80
   6 -10  -3    4.40    6.00
  -6  10   3   -5.70    4.80
   5 -10  -3    4.20    5.10
  -5  10   3   -2.30    5.00
   4 -10  -3    1.10    4.50
  -4  10   3    4.80    5.50
   3 -10  -3   99.69    9.10
  -3  10   3  101.89    9.50
   2 -10  -3   -1.00    4.50
  -2  10   3    7.90    5.30
   1 -10  -3   29.40    5.70
  -1  10   3   34.20    6.30
  -1  10   3   14.60    6.50
   0 -10  -3   -1.10    3.90
   0 -10  -3   -2.60    4.00
   0  10   3    2.20    3.30
  -1 -10  -3    0.30    3.80
  -1 -10  -3    1.40    4.30
   1  10   3   -0.20    3.30
  -2 -10  -3    6.70    4.20
  -2 -10  -3    4.50    3.90
   2  10   3    4.30    3.80
  -3 -10  -3    2.90    3.70
  -3 -10  -3   -0.10    3.70
   3  10   3    3.70    3.90
  -4 -10  -3  128.49    9.30
  -4 -10  -3  121.99    9.30
   4  10   3  121.59   14.80
  -5 -10  -3    9.00    5.10
  -5 -10  -3    6.00    4.40
   5  10   3   11.60    8.50
  -6 -10  -3   10.70    5.20
  -6 -10  -3    8.70    4.40
   6  10   3    5.30    8.50
  -7 -10  -3    5.30    5.90
   7  10   3    2.70    8.60
  -8 -10  -3   -0.40    5.60
   8  10   3   -0.80    9.20
   5 -11  -3   -1.30    4.80
  -5  11   3    2.10    6.10
   4 -11  -3    0.40    5.50
  -4  11   3   -2.20    5.50
   3 -11  -3   39.90    7.30
  -3  11   3   31.90    7.00
   2 -11  -3    3.00    5.00
  -2  11   3    1.00    4.90
   1 -11  -3    9.20    5.10
  -1  11   3   10.50    5.20
   0 -11  -3   42.80    6.40
   0  11   3   47.20    7.20
  -1 -11  -3    2.60    4.50
  -1 -11  -3    0.20    4.10
   1  11   3    0.00    3.60
  -2 -11  -3   25.00    5.20
  -2 -11  -3   35.30    5.90
   2  11   3   24.60    5.10
  -3 -11  -3   11.10    4.50
  -3 -11  -3    7.20    4.70
   3  11   3    3.40    3.90
  -4 -11  -3   -1.60    4.20
  -4 -11  -3    2.10    4.00
  -5 -11  -3   10.70    5.00
  -5 -11  -3   12.30    5.10
  -6 -11  -3    1.90    5.10
   6  11   3    2.00   10.30
  -7 -11  -3   15.50    6.30
   7  11   3    6.40    9.70
   3 -12  -3   18.40    5.70
  -3  12   3   29.20    7.30
   2 -12  -3    6.10    5.50
  -2  12   3    1.30    5.60
   1 -12  -3    1.80    3.80
  -1  12   3    2.90    5.40
   0 -12  -3    0.80    3.80
   0  12   3    0.40    4.90
  -1 -12  -3   11.70    5.20
   1  12   3   21.30    6.30
  -2 -12  -3   -1.30    3.90
  -2 -12  -3    3.50    4.70
  -3 -12  -3   13.70    5.10
   3  12   3   12.80    5.00
  -4 -12  -3    1.80    4.50
   4  12   3   -2.80    4.20
  -5 -12  -3   -3.10    4.70
   3  11  -4   -0.60    5.40
  -3 -11   4   -4.90   16.90
   2  11  -4    7.10    4.90
  -2 -11   4   -1.90   15.60
   1  11  -4   11.10    5.50
  -1 -11   4    7.70   16.30
   0  11  -4    0.00    4.50
   0 -11   4    0.50   14.40
   1 -11   4   14.80    5.30
   1 -11   4   -3.70   14.60
  -2  11  -4    5.10    5.00
   2 -11   4   -2.30   13.70
   2 -11   4    2.50    4.80
  -3  11  -4   -0.90    5.10
   3 -11   4   -5.40   14.30
   3 -11   4    3.80    5.60
  -4  11  -4    4.90    5.70
   4 -11   4   -5.50   14.80
   4 -11   4   11.60    5.80
   5  10  -4    4.40    5.10
  -5 -10   4    9.50    5.60
  -5 -10   4   -7.80   17.30
   4  10  -4   -1.50    4.60
  -4 -10   4  -10.00   16.30
   3  10  -4   10.90    4.90
  -3 -10   4   -0.10   15.50
   1  10  -4    1.90    4.30
  -1 -10   4   -1.20   15.40
   0  10  -4    4.90    4.60
   0 -10   4   -3.90   14.20
  -1  10  -4    4.50    4.00
   1 -10   4    5.00   14.10
   1 -10   4    3.50    4.80
  -2  10  -4   14.30    4.90
   2 -10   4    4.90   14.50
   2 -10   4   20.20    5.90
  -3  10  -4    6.10    4.90
   3 -10   4    1.00   13.70
   3 -10   4    7.70    5.00
  -4  10  -4   -0.60    5.10
   4 -10   4    1.30   13.00
   4 -10   4   -1.10    4.70
  -5  10  -4    9.80    6.10
   5 -10   4    1.10    5.20
   5 -10   4    3.40   14.50
  -6  10  -4   17.40    6.90
   6 -10   4   19.80    5.90
   6 -10   4    5.10   14.50
  -7  -9   4   12.60    6.30
   6   9  -4    0.80    4.40
  -6  -9   4   -0.30    5.40
  -6  -9   4   -5.20   18.10
   5   9  -4   37.00    6.00
  -5  -9   4    7.40   19.00
  -5  -9   4   29.90    6.50
   4   9  -4    4.50    4.40
  -4  -9   4   -0.30    4.10
  -4  -9   4   -2.10   17.70
   3   9  -4   45.00    6.50
  -3  -9   4   40.10    5.90
   0   9  -4   16.50    4.50
   0  -9   4    5.10   14.40
  -1   9  -4   79.39    7.30
   1  -9   4   88.39    8.10
  -2   9  -4    5.80    4.10
   2  -9   4    5.10    4.50
   2  -9   4    7.00   13.80
  -3   9  -4    3.80    4.20
   3  -9   4    3.40    4.60
   3  -9   4    0.80   13.50
  -4   9  -4    2.70    4.50
   4  -9   4    1.30    4.30
   4  -9   4   -5.20   11.70
  -5   9  -4   31.30    6.50
   5  -9   4   50.69    7.30
  -6   9  -4   -5.80    4.60
   6  -9   4    4.20    4.90
   6  -9   4    6.50   13.60
  -7   9  -4    2.60    6.10
   7  -9   4    0.00   13.00
   7  -9   4    2.70    4.70
  -8   9  -4   27.20    7.70
   8  -9   4   24.60    6.50
  -8  -8   4   -0.10    6.20
   7   8  -4   15.90   12.30
  -7  -8   4    8.10    5.80
   6   8  -4    1.30    4.20
  -6  -8   4   -1.00   17.30
  -6  -8   4    7.20    5.10
   5   8  -4   29.60    5.10
  -5  -8   4    7.10   18.10
  -5  -8   4   26.00    6.10
   4   8  -4    3.70    3.70
  -4  -8   4    0.40   18.10
  -4  -8   4   -2.00    4.10
   3   8  -4    2.10    3.60
  -3  -8   4    2.20   15.10
  -3  -8   4   -3.80    3.60
   2   8  -4   15.10    4.50
  -2  -8   4   12.60    3.90
  -2  -8   4    9.20   16.30
   1   8  -4   42.40    5.40
   1   8  -4   27.20    4.10
  -1  -8   4    7.60   14.80
   0   8  -4   39.80    5.50
   0  -8   4    1.60   13.20
  -1   8  -4   31.70    4.60
   1  -8   4   33.50    5.50
   1  -8   4   -6.40   12.40
  -2   8  -4    1.40    3.40
   2  -8   4    0.70    3.90
   2  -8   4   -7.70   12.40
  -3   8  -4  104.69    8.30
   3  -8   4  111.49    8.80
  -4   8  -4    1.50    3.80
   4  -8   4   -1.50   12.10
   4  -8   4    5.10    4.40
  -5   8  -4  222.28   13.00
   5  -8   4  204.38   12.10
  -6   8  -4    9.80    5.50
   6  -8   4    4.50   12.70
   6  -8   4   15.00    5.20
  -7   8  -4   -1.40    4.70
   7  -8   4   -0.10   12.50
   7  -8   4    1.80    4.70
  -8   8  -4   19.60    6.60
   8  -8   4   28.70    6.50
   8  -8   4   -0.20   12.60
  -9   8  -4   13.80    6.30
   9  -8   4   11.80    6.00
   8   7  -4    9.40   11.80
  -8  -7   4    6.40    5.80
   7   7  -4    5.20   10.50
   7   7  -4    6.90    4.40
  -7  -7   4    3.90    5.20
   6   7  -4   -1.60    3.70
  -6  -7   4    6.00    4.70
  -6  -7   4   -9.30   18.20
   5   7  -4   21.40    4.80
  -5  -7   4   -2.00   17.90
  -5  -7   4   21.80    5.30
   4   7  -4    0.10    3.50
  -4  -7   4   11.00   15.90
  -4  -7   4   12.20    4.60
   3   7  -4    8.30    3.60
  -3  -7   4   -0.20   13.90
  -3  -7   4   15.30    4.40
   2   7  -4    9.50    3.90
  -2  -7   4    4.70   14.50
  -2  -7   4    3.70    3.20
   1   7  -4   -1.50    2.10
   1   7  -4    0.90    3.20
  -1  -7   4    0.50    2.90
  -1  -7   4    3.90   14.20
   0   7  -4    7.20    2.80
   0   7  -4    8.10    3.60
   0  -7   4   -1.50   12.90
   0  -7   4    8.60    2.70
  -1   7  -4    1.80    2.60
   1  -7   4  -13.40   10.70
   1  -7   4    1.30    3.50
  -2   7  -4   88.29    7.00
   2  -7   4   84.39    7.40
  -3   7  -4   44.90    5.30
   3  -7   4   46.30    5.40
  -4   7  -4  170.48   10.10
   4  -7   4  179.78   10.30
  -5   7  -4  329.17   15.00
   5  -7   4  340.67   14.80
  -6   7  -4   19.60    5.80
   6  -7   4   -1.70   11.60
   6  -7   4   30.90    5.60
  -7   7  -4   -3.20    4.70
   7  -7   4   -0.90   11.50
   7  -7   4   -1.70    4.20
  -8   7  -4    6.40    5.90
   8  -7   4   -3.50   12.30
   8  -7   4    4.70    4.70
  -9   7  -4    3.80    5.80
   9  -7   4    2.80   13.70
   9  -7   4    2.90    4.50
  10  -7   4   -3.70    5.00
   9   6  -4    7.70   12.20
  -9  -6   4   11.70    6.50
   8   6  -4    0.60    9.30
  -8  -6   4    0.20    5.40
   7   6  -4    4.50    9.80
   7   6  -4    8.80    4.30
  -7  -6   4    6.50    5.30
   6   6  -4    6.10    3.60
   6   6  -4    5.90    9.10
  -6  -6   4   13.00   19.10
  -6  -6   4    8.10    4.90
   5   6  -4    7.80    3.90
  -5  -6   4   18.10   18.70
  -5  -6   4    6.20    4.40
   4   6  -4    7.50    3.50
  -4  -6   4    0.60   16.10
  -4  -6   4    3.80    3.90
   3   6  -4    0.80    3.20
  -3  -6   4    0.70   15.00
  -3  -6   4    3.50    3.50
   2   6  -4   12.50    3.70
   2   6  -4    9.00    2.20
  -2  -6   4    0.80   13.70
  -2  -6   4    9.00    3.40
   1   6  -4   -0.40    3.10
   1   6  -4   -0.10    1.90
  -1  -6   4    4.20    2.80
  -1  -6   4   -8.20   12.60
   0   6  -4    1.30    2.20
   0   6  -4   -1.10    2.80
   0  -6   4   -0.80    2.10
   0  -6   4   -4.60   11.70
  -1   6  -4   30.80    3.80
   1  -6   4   31.50    4.60
   1  -6   4   24.70    2.60
  -2   6  -4  236.88   10.30
   2  -6   4  230.98   10.70
  -3   6  -4  106.69    7.10
   3  -6   4  105.49    7.50
  -4   6  -4   53.39    6.10
   4  -6   4   52.19    5.50
  -5   6  -4  179.08   10.20
   5  -6   4  169.48    9.60
  -6   6  -4   57.69    6.70
   6  -6   4   54.09    6.50
  -7   6  -4   -2.40    4.40
   7  -6   4   -1.30    3.70
   7  -6   4    5.80   12.70
  -8   6  -4   17.10    5.60
   8  -6   4    1.30   12.20
   8  -6   4   11.60    4.80
  -9   6  -4   -8.40    5.60
   9  -6   4   -7.00   12.30
   9  -6   4    6.00    4.40
 -10   6  -4    3.30    6.20
  10  -6   4    1.90   14.00
  10  -6   4    1.80    4.00
 -10  -5   4    8.00    7.00
   9   5  -4   -1.60    9.60
  -9  -5   4    4.00    6.20
   8   5  -4    8.40   10.90
  -8  -5   4    9.90    5.90
   7   5  -4   76.19   16.30
   7   5  -4   59.79    6.20
  -7  -5   4   55.29    7.50
   6   5  -4   10.20   10.40
   6   5  -4   13.80    3.90
  -6  -5   4    6.90   16.80
  -6  -5   4   16.70    5.20
   5   5  -4    8.60    3.70
  -5  -5   4   20.30    5.00
  -5  -5   4   -1.50   15.20
   3   5  -4  118.69    7.10
  -3  -5   4  101.99    7.20
   2   5  -4    0.00    1.50
   2   5  -4    2.90    2.80
  -2  -5   4   -4.30   10.80
  -2  -5   4    0.80    2.70
   1   5  -4  169.08    8.30
  -1  -5   4  154.68    7.40
   0   5  -4   11.90    2.40
   0   5  -4   17.10    3.40
   0  -5   4   -4.30   11.50
   0  -5   4   15.90    2.60
  -1   5  -4   20.30    3.10
   1  -5   4   20.00    2.40
   1  -5   4   -0.70   11.20
   1  -5   4   17.70    3.60
  -2   5  -4   11.20    3.10
   2  -5   4   -1.40   10.40
   2  -5   4   17.50    3.60
  -3   5  -4    7.50    3.40
   3  -5   4    4.50   10.70
   3  -5   4    9.10    3.30
  -4   5  -4   33.20    4.70
   4  -5   4   32.10    4.50
  -5   5  -4   47.50    5.60
   5  -5   4   43.50    5.30
  -6   5  -4   30.10    5.30
   6  -5   4   30.00    4.50
  -7   5  -4   -0.80    4.30
   7  -5   4    1.40    3.20
   7  -5   4    5.80   11.90
  -8   5  -4    0.20    4.80
   8  -5   4    2.70    3.80
   8  -5   4    0.60   12.50
  -9   5  -4    2.10    5.30
   9  -5   4    2.60    3.70
   9  -5   4    3.00   14.10
 -10   5  -4   -0.40    5.40
  10  -5   4    9.60    4.60
  10  -5   4    4.70   14.00
 -11   5  -4   20.80    7.50
  11  -5   4   11.20   15.70
  10   4  -4   -0.60   11.20
 -10  -4   4    2.60    6.20
   9   4  -4    4.60    9.90
  -9  -4   4    3.00    5.50
   8   4  -4   -2.80    9.00
   8   4  -4    1.20    3.80
  -8  -4   4   -2.60    4.30
   7   4  -4   24.80    4.90
   7   4  -4   26.80   11.70
  -7  -4   4   32.30    6.10
   6   4  -4   -4.10    2.80
   6   4  -4    1.00    8.50
  -6  -4   4   -5.90    3.70
   5   4  -4    7.20    3.20
  -5  -4   4    5.20   15.60
  -5  -4   4    5.60    3.90
   4   4  -4    1.70    3.00
  -4  -4   4    0.50    3.40
  -4  -4   4    1.40   12.20
   3   4  -4   37.00    4.30
  -3  -4   4   39.90    4.80
   2   4  -4  538.85   18.10
  -2  -4   4  573.94   18.40
   1   4  -4   24.90    3.80
   1   4  -4   23.30    2.40
  -1  -4   4    3.80   11.60
  -1  -4   4   25.40    3.40
   0   4  -4   -2.90    2.20
   0   4  -4    1.00    1.70
   0  -4   4    5.00   10.10
   0  -4   4    0.20    1.90
  -1   4  -4   39.70    3.90
  -1   4  -4   49.99    4.10
   1  -4   4   52.19    3.40
  -2   4  -4  258.67    9.90
   2  -4   4  246.18    7.60
   2  -4   4  241.28    9.90
  -3   4  -4    4.30    2.90
   3  -4   4    0.30    9.70
   3  -4   4    3.20    2.70
  -4   4  -4   -2.60    3.00
   4  -4   4    0.70    2.60
   4  -4   4   -0.10    9.90
  -5   4  -4  300.97   12.90
   5  -4   4  333.07   12.50
  -6   4  -4   38.10    5.40
   6  -4   4   49.50    5.10
  -7   4  -4   27.10    5.20
   7  -4   4   25.80    4.10
   7  -4   4    2.60   10.20
  -8   4  -4   46.30    6.50
   8  -4   4   35.20    4.80
  -9   4  -4   14.30    5.80
   9  -4   4   -9.80   11.20
   9  -4   4   16.90    4.10
 -10   4  -4   -2.90    5.40
  10  -4   4   -1.90   13.40
 -11   4  -4    0.40    6.10
  11  -4   4   -3.90   13.90
  10   3  -4   -5.60   10.40
 -10  -3   4   -3.30    5.80
   9   3  -4    9.40   10.50
  -9  -3   4    4.00    5.80
   8   3  -4   77.99   16.60
   8   3  -4   57.49    6.10
  -8  -3   4   45.40    6.90
   7   3  -4   -0.20    7.10
   7   3  -4   -0.30    3.30
  -7  -3   4    2.70    4.30
   6   3  -4   49.20    5.30
   6   3  -4   58.49   13.20
  -6  -3   4   46.10    6.40
   5   3  -4    1.70    2.70
  -5  -3   4    0.50    3.00
  -5  -3   4    3.30   12.80
   4   3  -4   72.99    5.80
  -4  -3   4   73.59    6.50
   3   3  -4   73.29    5.60
  -3  -3   4   62.19    5.70
   1   3  -4  131.19    6.60
   1   3  -4  123.89    4.50
  -1  -3   4  121.29    6.10
   0   3  -4   40.20    4.00
   0   3  -4   38.20    3.00
   0  -3   4   38.30    3.60
  -1   3  -4  202.78    8.30
  -1   3  -4  191.58    7.50
   1  -3   4  207.28    7.00
  -2   3  -4    0.60    2.20
   2  -3   4    0.60    9.30
   2  -3   4    1.30    2.40
   2  -3   4   -0.30    1.10
  -3   3  -4   29.00    3.80
   3  -3   4   27.70    3.40
  -4   3  -4   87.49    6.40
   4  -3   4   83.79    5.50
  -5   3  -4  142.99    8.40
   5  -3   4  144.59    7.30
  -6   3  -4   54.59    3.50
  -6   3  -4   59.99    6.10
   6  -3   4   51.59    4.80
  -7   3  -4   24.50    4.90
   7  -3   4   24.40    3.80
  -8   3  -4   -1.20    4.20
   8  -3   4   -2.90    2.80
   8  -3   4   -3.00   10.80
  -9   3  -4   -3.30    4.50
   9  -3   4    6.30    3.40
   9  -3   4   -7.20   10.30
 -10   3  -4   20.40    6.40
  10  -3   4    2.00   12.50
 -11   3  -4    4.20    5.60
  11  -3   4  -12.20   13.50
 -12   3  -4    7.50    6.40
  12  -3   4   -0.10   14.70
  10   2  -4   -2.40   10.10
 -10  -2   4    5.10    6.10
   9   2  -4    3.80   10.00
   9   2  -4    7.10    4.20
  -9  -2   4   20.00    6.50
   8   2  -4   14.60   10.10
   8   2  -4    8.70    4.20
  -8  -2   4    5.40    4.60
   7   2  -4    5.60    8.50
   7   2  -4   10.20    3.90
  -7  -2   4    8.50    4.50
   6   2  -4   22.10    3.90
   6   2  -4   22.30    9.20
  -6  -2   4   22.60    4.80
   5   2  -4   22.10    3.80
   5   2  -4   21.00    8.70
  -5  -2   4   20.60    4.30
   4   2  -4   65.19    5.40
  -4  -2   4   64.59    6.00
   3   2  -4   70.89    5.40
  -3  -2   4   66.79    5.60
   2   2  -4   77.69    5.30
  -2  -2   4   55.39    5.00
   1   2  -4  144.99    6.80
   1   2  -4  133.89    4.40
  -1  -2   4  126.59    6.30
   0   2  -4   43.70    3.70
   0   2  -4   45.40    3.00
   0  -2   4   40.80    3.60
  -1   2  -4    5.80    2.10
  -1   2  -4   -0.20    2.10
   1  -2   4   -2.70    7.20
   1  -2   4    3.50    1.60
  -2   2  -4  202.08    7.80
  -2   2  -4  195.98    7.90
   2  -2   4  199.58    6.50
  -3   2  -4  120.09    6.60
   3  -2   4  119.59    5.90
   3  -2   4  130.09    4.40
   3  -2   4  119.19   14.10
  -4   2  -4    7.70    3.10
   4  -2   4    6.80    2.30
   4  -2   4    3.30    1.30
   4  -2   4    2.30    7.60
  -5   2  -4  532.65   16.10
  -5   2  -4  562.14   18.80
   5  -2   4  549.65   17.30
  -6   2  -4   57.29    4.00
  -6   2  -4   53.49    5.50
   6  -2   4   57.09    4.70
  -7   2  -4   -1.30    2.10
  -7   2  -4    1.80    3.60
   7  -2   4    1.80    2.40
   7  -2   4    4.90   10.10
  -8   2  -4   57.39    5.00
  -8   2  -4   49.20    6.10
   8  -2   4   54.19    4.70
  -9   2  -4    4.20    4.40
   9  -2   4   -0.40   13.10
 -10   2  -4   48.40    7.10
  10  -2   4    5.70   13.20
 -11   2  -4    7.20    5.90
  11  -2   4    8.50   15.90
 -12   2  -4   33.20    7.60
  12  -2   4   -2.60   16.90
 -11  -1   4   -5.90    5.90
  10   1  -4    5.50   11.10
 -10  -1   4   21.30    6.50
   9   1  -4   39.30   13.50
   9   1  -4   35.00    5.60
  -9  -1   4   48.70    7.60
   8   1  -4  183.58    9.90
   8   1  -4  172.28   19.40
  -8  -1   4  171.98   11.20
   7   1  -4  339.67   23.30
   7   1  -4  322.07   13.00
  -7  -1   4  302.57   14.10
   6   1  -4   55.09   11.50
   6   1  -4   57.19    5.40
  -6  -1   4   54.09    6.20
   5   1  -4  191.48   15.70
   5   1  -4  177.28    8.60
  -5  -1   4  194.68    6.80
  -5  -1   4  188.68    9.60
   4   1  -4   25.20    7.70
   4   1  -4   29.10    3.70
  -4  -1   4   28.20    4.10
  -4  -1   4   28.10    2.20
   3   1  -4    1.50    2.60
  -3  -1   4    1.10    9.00
  -3  -1   4    1.20    2.60
  -3  -1   4    2.70    1.00
   2   1  -4   81.49    5.20
  -2  -1   4   65.99    5.10
   1   1  -4   18.40    3.10
   1   1  -4   18.90    1.40
  -1  -1   4   18.10    2.70
  -1  -1   4   -1.10    7.50
   0   1  -4   78.29    4.80
   0   1  -4   74.39    3.50
   0  -1   4   66.59    4.40
  -1   1  -4  824.62   24.50
  -1   1  -4  859.71   24.20
   1  -1   4  855.71   24.10
  -2   1  -4  512.45   15.20
  -2   1  -4  485.75   15.40
   2  -1   4  499.35   14.60
  -3   1  -4  361.56   12.40
  -3   1  -4  367.66   11.70
   3  -1   4  372.06   11.10
  -4   1  -4   17.20    2.20
  -4   1  -4   13.20    2.90
   4  -1   4   20.20    2.50
   4  -1   4    6.80    7.00
  -5   1  -4  104.09    5.20
  -5   1  -4  110.39    6.70
   5  -1   4  109.79    5.30
  -6   1  -4   -3.00    2.70
  -6   1  -4    1.80    2.10
   6  -1   4    2.00    9.60
   6  -1   4    2.50    2.00
  -7   1  -4    1.90    3.10
  -7   1  -4    3.90    2.50
   7  -1   4   -3.20    8.80
   7  -1   4    1.70    2.10
  -8   1  -4   10.60    4.20
  -8   1  -4   15.20    3.40
   8  -1   4   -0.30   11.00
   8  -1   4   11.70    2.80
  -9   1  -4   60.49    7.00
  -9   1  -4   53.59    5.50
 -10   1  -4   -1.30    4.50
  10  -1   4    2.20   15.80
 -11   1  -4    2.00    5.20
  11  -1   4   -0.50   15.20
 -12   1  -4    6.10    6.20
  12  -1   4  -11.90   14.70
 -11   0   4   -0.80    6.00
  10   0  -4   16.60    5.30
  10   0  -4   11.30   11.70
 -10   0   4   25.80    6.40
   9   0  -4   44.50    6.20
   9   0  -4   36.70   12.70
  -9   0   4   34.40    6.80
   8   0  -4   59.49   13.40
   8   0  -4   84.19    7.60
  -8   0   4   71.79    7.60
   7   0  -4  290.37   12.40
   7   0  -4  324.07   22.40
  -7   0   4  295.67   13.60
   6   0  -4   37.40    4.70
   6   0  -4   34.80    9.30
  -6   0   4   34.80    3.60
  -6   0   4   38.10    5.30
   5   0  -4  295.67   18.60
   5   0  -4  299.47   11.60
  -5   0   4  296.87   10.10
  -5   0   4  294.67   12.50
   4   0  -4  255.67   16.00
   4   0  -4  244.78   10.20
  -4   0   4  246.08   10.70
  -4   0   4  275.87    8.70
   3   0  -4  407.26   14.10
  -3   0   4  420.26   14.50
  -3   0   4  423.16   12.50
   2   0  -4 1008.60   29.20
  -2   0   4  990.20   29.40
   1   0  -4   21.70    1.90
   1   0  -4   21.50    3.00
  -1   0   4   17.30    2.80
   0   0  -4   -2.10    2.20
   0   0  -4    0.20    1.50
   0   0   4   -1.20    1.90
   0   0   4   -3.80    5.30
  -1   0  -4  411.16   12.60
  -1   0  -4  396.96   12.60
   1   0   4  412.66   12.60
  -2   0  -4 9999.00  262.97
  -2   0  -4 9570.94  266.17
   2   0   4 9510.05  263.27
  -3   0  -4 1522.45   44.00
  -3   0  -4 1574.64   42.90
   3   0   4 1563.24   43.10
  -4   0  -4    9.80    2.90
  -4   0  -4   13.00    1.80
  -4   0  -4   12.10    2.30
   4   0   4    0.60    6.90
  -5   0  -4  164.78    8.10
  -5   0  -4  170.08    7.20
   5   0   4  164.78    6.00
  -6   0  -4  243.88    9.70
  -6   0  -4  251.27   10.70
   6   0   4  244.28    8.30
  -7   0  -4   10.10    3.10
  -7   0  -4    2.50    3.10
   7   0   4    3.90    1.80
   7   0   4    2.90    9.30
  -8   0  -4    3.10    3.10
  -8   0  -4    2.60    3.70
   8   0   4    0.60   11.70
  -9   0  -4    4.60    3.50
  -9   0  -4    7.80    4.40
   9   0   4   -8.90   12.40
 -10   0  -4   -2.00    3.70
 -10   0  -4    2.00    4.30
  10   0   4    5.20   15.50
 -11   0  -4   54.59    7.50
 -11   0  -4   55.29    6.90
 -12   0  -4   -0.20    5.60
  12   0   4   -0.10   15.00
 -11   1   4    1.40    6.00
  10  -1  -4    6.90   13.50
  10  -1  -4    6.30    4.50
 -10   1   4    4.90    5.60
   9  -1  -4   18.00    4.70
   9  -1  -4   -0.80   10.10
  -9   1   4   12.50    5.60
   8  -1  -4    0.50    3.60
   8  -1  -4    1.90    8.40
  -8   1   4    0.30    4.30
   7  -1  -4  199.28   10.10
   7  -1  -4  209.28   17.80
  -7   1   4  202.28    9.10
  -7   1   4  196.48   10.80
   6  -1  -4    3.70    3.40
   6  -1  -4    4.10    6.30
  -6   1   4    6.60    3.70
  -6   1   4    5.80    2.70
   5  -1  -4  122.19    7.20
   5  -1  -4  108.79   11.90
  -5   1   4  114.49    6.00
  -5   1   4  115.89    7.50
   4  -1  -4  284.37   16.30
   4  -1  -4  301.57   11.50
  -4   1   4  294.47   11.60
  -4   1   4  295.77   10.20
   3  -1  -4  259.97   14.20
   3  -1  -4  262.67   10.20
  -3   1   4  281.77   10.40
  -3   1   4  265.87    9.20
   2  -1  -4   26.90    2.50
   2  -1  -4   25.90    3.40
  -2   1   4   30.40    3.60
   1  -1  -4  578.24   17.80
   1  -1  -4  575.74   17.10
  -1   1   4  587.94   17.80
   0  -1  -4  114.59    5.00
   0  -1  -4  113.29    5.40
   0   1   4  119.29    5.60
  -1  -1  -4   27.10    2.60
  -1  -1  -4   22.60    2.60
   1   1   4   22.70    2.70
  -2  -1  -4 2054.19   56.79
   2   1   4 2111.89   57.39
  -3  -1  -4  236.98    9.00
  -3  -1  -4  221.68    7.20
  -4  -1  -4    7.70    2.50
  -4  -1  -4    8.70    1.30
  -4  -1  -4   11.30    2.80
   4   1   4   -2.10    6.80
  -5  -1  -4    4.40    2.90
  -5  -1  -4    4.10    1.20
  -5  -1  -4    6.10    2.60
   5   1   4   -7.40    7.60
  -6  -1  -4   24.90    3.60
  -6  -1  -4   23.80    4.10
  -7  -1  -4   38.00    5.10
  -7  -1  -4   39.30    4.60
   7   1   4   33.40    2.70
  -8  -1  -4   35.20    5.30
  -8  -1  -4   41.70    5.10
  -9  -1  -4   26.70    4.90
  -9  -1  -4   32.20    5.70
   9   1   4   -1.70   12.70
 -10  -1  -4    5.60    4.80
 -10  -1  -4   -0.70    4.00
  10   1   4    2.80   15.40
 -11  -1  -4   18.10    5.30
 -11  -1  -4   14.70    5.80
  11   1   4   -9.90   15.70
 -12  -1  -4    8.00    5.20
 -12  -1  -4   -2.40    5.30
  12   1   4   -8.80   16.20
  10  -2  -4   11.00    5.00
  10  -2  -4   -4.50   13.10
 -10   2   4    8.30    5.10
   9  -2  -4    1.90    4.30
   9  -2  -4   -0.60   11.50
  -9   2   4   -2.70    4.50
   8  -2  -4   -0.20   10.30
   8  -2  -4    7.00    4.20
  -8   2   4    1.20    4.20
  -8   2   4   11.50    4.20
   7  -2  -4   85.69    7.30
  -7   2   4   78.09    7.30
  -7   2   4   71.19    6.30
   6  -2  -4    1.40    6.40
   6  -2  -4   -0.70    3.00
  -6   2   4    0.10    3.20
  -6   2   4    0.80    2.70
   5  -2  -4   77.09   10.30
   5  -2  -4   70.29    6.40
  -5   2   4   71.09    5.60
  -5   2   4   88.59    6.30
   4  -2  -4   15.60    5.70
   4  -2  -4   16.80    3.70
  -4   2   4   17.40    3.40
  -4   2   4   10.70    2.70
   3  -2  -4  102.09    6.40
   3  -2  -4  107.69    8.70
  -3   2   4  100.69    5.40
  -3   2   4  101.79    6.20
   2  -2  -4    4.70    2.40
   2  -2  -4    9.80    3.70
   2  -2  -4    6.30    2.10
  -2   2   4    6.20    2.60
   1  -2  -4  297.67   10.10
   1  -2  -4  294.27   10.60
  -1   2   4  302.77   10.60
   0  -2  -4    2.00    2.20
   0  -2  -4    3.00    2.00
   0   2   4    0.20    3.30
   0   2   4    3.50    2.40
  -1  -2  -4  334.77   11.30
  -1  -2  -4  349.47   10.80
   1   2   4  328.17   11.40
  -2  -2  -4  461.05   14.60
  -2  -2  -4  445.06   13.30
   2   2   4  449.56   14.40
  -3  -2  -4  547.05   17.10
  -3  -2  -4  526.25   17.30
  -3  -2  -4  564.64   15.40
  -4  -2  -4  129.79    6.80
  -4  -2  -4  131.29    6.60
  -5  -2  -4   98.89    6.40
  -5  -2  -4  108.09    6.50
  -6  -2  -4    8.00    3.20
  -6  -2  -4   10.40    3.10
   6   2   4    5.80    8.70
  -7  -2  -4  220.38   10.50
  -7  -2  -4  214.98   10.10
  -8  -2  -4   28.30    4.90
  -8  -2  -4   34.40    5.10
  -9  -2  -4    6.20    4.00
  -9  -2  -4    5.10    3.80
   9   2   4   -0.50   12.90
 -10  -2  -4    5.90    4.80
 -10  -2  -4   15.80    5.10
  10   2   4   -5.10   14.10
 -11  -2  -4   13.00    5.60
 -11  -2  -4    9.10    5.00
  11   2   4   -9.70   14.10
 -12  -2  -4   32.70    7.10
 -12  -2  -4   31.40    6.50
  12   2   4    0.00   16.30
  10  -3  -4    5.40    5.00
 -10   3   4    0.60    5.00
   9  -3  -4   -4.50   11.80
   9  -3  -4   -1.50    4.40
  -9   3   4   -1.30    4.30
   8  -3  -4   35.50    5.90
  -8   3   4   31.20    5.20
  -8   3   4   32.80    5.90
   7  -3  -4   -0.50    3.80
   7  -3  -4   -1.90    9.50
  -7   3   4    1.40    3.70
  -7   3   4    1.10    3.40
   6  -3  -4    8.50    3.80
   6  -3  -4   -4.30    7.80
  -6   3   4    4.00    3.40
  -6   3   4    2.20    3.30
   5  -3  -4   15.80    8.10
   5  -3  -4    7.40    3.50
  -5   3   4    6.20    3.30
  -5   3   4   10.20    3.30
   4  -3  -4   26.10    4.00
  -4   3   4   29.90    4.00
  -4   3   4   22.90    3.50
   3  -3  -4    2.50    4.50
   3  -3  -4    3.30    3.00
  -3   3   4   -0.90    2.60
  -3   3   4    0.60    2.20
   2  -3  -4   -2.00    2.10
   2  -3  -4    0.50    3.30
   2  -3  -4    2.90    2.70
  -2   3   4    0.50    2.40
   1  -3  -4    1.70    2.20
   1  -3  -4    5.20    2.30
  -1   3   4    1.50    2.40
   0  -3  -4   91.09    5.20
   0  -3  -4   84.29    4.90
   0   3   4   80.99    5.20
  -1  -3  -4   19.90    2.40
  -1  -3  -4   13.10    2.60
   1   3   4   22.40    3.20
  -2  -3  -4   14.50    2.70
  -2  -3  -4   17.60    2.10
   2   3   4   19.80    2.80
  -3  -3  -4   28.20    3.40
  -3  -3  -4   29.70    2.30
  -3  -3  -4   28.80    3.50
  -4  -3  -4   80.29    5.50
  -4  -3  -4   75.89    5.60
  -5  -3  -4  518.45   18.10
  -5  -3  -4  571.14   18.40
  -6  -3  -4  156.28    8.30
  -6  -3  -4  154.38    8.60
  -7  -3  -4    0.20    2.90
  -7  -3  -4   -0.10    3.30
   7   3   4    1.70   10.00
  -8  -3  -4    7.30    3.80
  -8  -3  -4   13.10    4.50
   8   3   4    7.50   11.90
  -9  -3  -4   23.70    5.10
  -9  -3  -4   31.50    5.80
   9   3   4    5.90   12.00
 -10  -3  -4   -0.40    4.10
 -10  -3  -4   -1.80    4.60
  10   3   4   -3.00   13.20
 -11  -3  -4   13.40    5.40
 -11  -3  -4   13.30    6.10
  11   3   4   -7.90   13.50
 -12  -3  -4   -0.30    5.70
 -12  -3  -4    2.10    5.30
  12   3   4    3.90   16.80
  10  -4  -4   -0.70    4.70
 -10   4   4   -0.10    4.80
   9  -4  -4   14.20    5.30
  -9   4   4    0.90    4.50
  -9   4   4    9.80    5.00
   8  -4  -4   24.70    5.50
  -8   4   4   19.10    5.10
  -8   4   4   16.50    4.70
   7  -4  -4   97.69    8.50
  -7   4   4   88.29    7.70
  -7   4   4   94.49    8.30
   6  -4  -4   52.89    6.20
  -6   4   4   41.20    5.40
  -6   4   4   56.39    5.70
   5  -4  -4    3.90    3.60
   5  -4  -4   -0.50    6.90
  -5   4   4    0.50    2.90
  -5   4   4    6.60    3.20
   4  -4  -4    0.20    5.70
   4  -4  -4   -3.90    3.00
  -4   4   4   -1.50    2.70
  -4   4   4   -0.90    2.70
   3  -4  -4   16.40    3.50
  -3   4   4   18.70    3.50
  -3   4   4   20.90    3.50
   2  -4  -4    3.90    3.00
   2  -4  -4    1.90    2.20
   2  -4  -4    1.60    3.00
  -2   4   4    1.70    2.30
   1  -4  -4    0.20    2.20
   1  -4  -4    2.30    2.60
  -1   4   4    4.60    2.70
   0  -4  -4   43.10    4.00
   0  -4  -4   35.00    3.90
   0   4   4   38.80    4.10
  -1  -4  -4  119.29    6.40
  -1  -4  -4  123.09    5.60
   1   4   4  108.59    6.00
  -2  -4  -4   44.30    4.20
  -2  -4  -4   42.20    3.40
   2   4   4   33.20    3.50
   2   4   4   35.90    6.00
  -3  -4  -4   71.19    5.40
  -3  -4  -4   68.59    3.70
  -3  -4  -4   72.29    5.50
   3   4   4   80.29    8.10
  -4  -4  -4   71.59    5.50
  -4  -4  -4   80.69    6.00
  -4  -4  -4   79.49    3.40
   4   4   4   86.79    9.60
  -5  -4  -4  113.79    7.00
  -5  -4  -4  112.59    7.20
   5   4   4  136.29   13.50
  -6  -4  -4   -0.30    3.20
  -6  -4  -4    1.10    2.80
   6   4   4   -3.70    6.80
  -7  -4  -4   58.49    6.30
  -7  -4  -4   53.59    5.50
   7   4   4   31.40   11.20
  -8  -4  -4   20.80    4.60
  -8  -4  -4   14.90    4.90
   8   4   4   14.90   12.20
  -9  -4  -4    2.60    3.90
  -9  -4  -4    0.60    4.60
   9   4   4   -5.40   11.90
 -10  -4  -4   -3.10    4.10
 -10  -4  -4   -1.80    5.00
  10   4   4    2.20   14.00
 -11  -4  -4    0.50    4.50
 -11  -4  -4    8.30    5.60
  11   4   4   -6.20   14.70
 -12  -4  -4    0.40    6.30
  12   4   4    7.40   17.20
  10  -5  -4    8.00    5.40
 -10   5   4   -1.60    5.10
   9  -5  -4   13.50    6.00
  -9   5   4    6.10    4.70
  -9   5   4    9.80    5.40
   8  -5  -4   -1.20    4.90
  -8   5   4   10.00    4.60
  -8   5   4    3.80    4.30
   7  -5  -4    8.30    4.90
  -7   5   4   10.60    4.90
  -7   5   4   15.60    4.40
   6  -5  -4   42.20    6.00
  -6   5   4   49.70    5.50
  -6   5   4   41.60    5.80
   5  -5  -4  229.48   11.20
  -5   5   4  236.18   10.30
  -5   5   4  234.78   11.30
   4  -5  -4   12.70    3.80
   4  -5  -4   -0.30    5.10
  -4   5   4   11.50    3.10
  -4   5   4   12.40    3.60
   3  -5  -4   33.90    4.60
  -3   5   4   43.00    4.30
  -3   5   4   45.10    4.80
   2  -5  -4   53.89    5.20
   2  -5  -4   60.29    5.50
  -2   5   4   58.69    5.00
   1  -5  -4   18.80    3.50
   1  -5  -4   19.90    3.60
  -1   5   4   17.40    3.20
   0  -5  -4    7.00    2.80
   0  -5  -4   -0.40    2.50
   0   5   4    5.70    2.80
  -1  -5  -4  210.78    9.30
  -1  -5  -4  220.98    8.60
   1   5   4  220.78    9.70
   1   5   4  217.28    9.10
  -2  -5  -4  124.29    7.10
  -2  -5  -4  125.79    6.00
   2   5   4  122.19    6.80
   2   5   4  135.09    8.80
  -3  -5  -4   11.20    3.20
  -3  -5  -4   14.30    2.30
  -3  -5  -4   10.00    3.10
   3   5   4    8.70    4.50
  -4  -5  -4    5.30    2.70
  -4  -5  -4    5.40    1.80
  -4  -5  -4    5.60    3.00
   4   5   4    5.40    4.70
  -5  -5  -4   67.19    6.30
  -5  -5  -4   63.99    5.70
   5   5   4   64.89    9.60
  -6  -5  -4   94.89    7.50
  -6  -5  -4   97.49    6.90
   6   5   4   94.69   12.80
  -7  -5  -4    5.90    3.30
  -7  -5  -4    6.20    3.90
   7   5   4    7.80    8.50
  -8  -5  -4   15.60    4.10
  -8  -5  -4    6.70    4.60
   8   5   4   12.80   10.90
  -9  -5  -4   24.60    6.10
  -9  -5  -4   24.80    5.20
   9   5   4    3.50   12.30
 -10  -5  -4    5.60    5.80
 -10  -5  -4    6.80    4.50
  10   5   4    6.30   14.40
 -11  -5  -4   -1.80    4.30
 -11  -5  -4    8.00    6.00
  11   5   4  -10.00   15.00
 -12  -5  -4   20.40    7.60
  12   5   4    3.30   16.80
   9  -6  -4    3.50    5.50
  -9   6   4    7.10    5.50
   8  -6  -4    1.30    5.30
  -8   6   4   -1.50    4.50
   7  -6  -4   16.80    5.50
  -7   6   4    5.20    4.90
  -7   6   4    9.30    4.20
   6  -6  -4    2.70    4.30
  -6   6   4   -0.50    3.30
  -6   6   4   13.50    4.70
   5  -6  -4    7.50    4.00
  -5   6   4   10.40    3.60
  -5   6   4    5.90    4.10
   4  -6  -4   -3.40    3.30
  -4   6   4    2.80    2.80
  -4   6   4    2.70    3.50
   3  -6  -4    6.50    3.70
  -3   6   4    2.30    3.20
  -3   6   4    5.10    2.80
   2  -6  -4   46.30    5.00
   2  -6  -4   65.89    6.20
  -2   6   4   63.89    5.30
   1  -6  -4   12.20    3.30
   1  -6  -4   12.50    3.50
  -1   6   4    8.60    2.80
   0  -6  -4   23.10    3.70
   0  -6  -4   27.90    3.90
   0   6   4   35.60    4.20
   0   6   4   37.10    4.30
  -1  -6  -4  133.89    7.70
  -1  -6  -4  141.39    7.20
   1   6   4  129.59    7.30
   1   6   4  136.29    8.10
  -2  -6  -4   31.40    3.50
  -2  -6  -4   34.60    4.40
   2   6   4   36.20    6.10
   2   6   4   33.10    4.10
  -3  -6  -4    5.30    3.10
  -3  -6  -4    1.60    2.10
  -3  -6  -4    3.90    3.00
   3   6   4    3.60    4.20
  -4  -6  -4    4.40    3.40
  -4  -6  -4    2.70    1.90
  -4  -6  -4    1.70    2.80
   4   6   4    1.80    4.50
  -5  -6  -4    6.60    3.20
  -5  -6  -4    2.60    3.30
   5   6   4    6.60    5.80
  -6  -6  -4   19.70    4.30
  -6  -6  -4   26.80    4.40
   6   6   4   29.30    9.20
  -7  -6  -4   16.10    4.10
  -7  -6  -4   16.20    5.10
   7   6   4   14.20    8.40
  -8  -6  -4   -1.40    4.10
  -8  -6  -4    0.50    3.50
   8   6   4    4.80    9.50
  -9  -6  -4    0.70    5.10
  -9  -6  -4    2.20    3.90
   9   6   4   -7.30    9.40
 -10  -6  -4    3.70    5.70
 -10  -6  -4   -1.10    4.10
  10   6   4   -2.40   12.30
 -11  -6  -4    2.80    6.60
  11   6   4   -4.10   14.80
   9  -7  -4   -1.60    5.80
  -9   7   4    5.60    5.40
   8  -7  -4    4.60    5.70
  -8   7   4   14.00    5.70
   7  -7  -4    3.20    4.80
  -7   7   4    7.70    5.10
   6  -7  -4   23.00    6.10
  -6   7   4   22.20    4.40
  -6   7   4   20.60    5.40
   5  -7  -4   54.99    6.60
  -5   7   4   45.40    5.30
  -5   7   4   31.00    5.90
   4  -7  -4    3.40    3.80
  -4   7   4   -0.60    3.80
  -4   7   4   -2.60    2.60
   3  -7  -4    3.80    3.80
  -3   7   4   10.80    3.20
  -3   7   4    7.80    3.80
   2  -7  -4   23.20    4.50
  -2   7   4   22.30    3.80
  -2   7   4   21.10    4.40
   1  -7  -4    3.90    3.50
   1  -7  -4    2.10    2.90
  -1   7   4    1.00    2.60
   0  -7  -4   82.09    6.60
   0  -7  -4   71.69    6.30
   0   7   4   86.69    6.30
  -1  -7  -4   -2.80    2.80
  -1  -7  -4   -0.50    2.60
   1   7   4   -2.20    2.60
   1   7   4    1.00    3.30
  -2  -7  -4   44.10    5.10
  -2  -7  -4   56.39    4.80
   2   7   4   46.80    5.00
   2   7   4   44.10    7.10
  -3  -7  -4    0.00    2.20
  -3  -7  -4   -0.50    3.00
  -3  -7  -4    1.90    3.00
   3   7   4   -1.00    2.90
   3   7   4   -1.70    4.10
  -4  -7  -4    1.40    3.10
  -4  -7  -4   -1.40    3.10
  -4  -7  -4    1.30    2.30
   4   7   4    3.50    5.00
  -5  -7  -4   44.00    5.50
  -5  -7  -4   52.99    5.70
   5   7   4   60.89   11.10
  -6  -7  -4   18.90    4.20
  -6  -7  -4   29.60    5.30
   6   7   4   29.00    9.40
  -7  -7  -4   23.20    5.50
  -7  -7  -4   23.90    4.70
   7   7   4   14.90    9.40
  -8  -7  -4    9.20    5.00
  -8  -7  -4    1.00    3.90
   8   7   4    9.80    9.80
  -9  -7  -4   -1.00    4.00
  -9  -7  -4   -2.60    5.30
   9   7   4   -5.20    9.30
 -10  -7  -4    2.70    6.30
  10   7   4   -4.40   10.70
 -11  -7  -4   13.60    7.40
  11   7   4    5.80   14.80
   8  -8  -4   10.20    6.60
  -8   8   4   -6.10    5.20
   7  -8  -4    4.00    6.00
  -7   8   4    9.50    5.70
   6  -8  -4    6.30    4.90
  -6   8   4   -1.50    5.20
   5  -8  -4   71.99    8.20
  -5   8   4   52.69    7.20
   4  -8  -4  189.38   11.70
  -4   8   4  196.28    9.60
  -4   8   4  201.38   11.80
   3  -8  -4   68.89    7.30
  -3   8   4   78.19    6.30
  -3   8   4   66.49    7.20
   2  -8  -4    5.20    4.00
  -2   8   4    5.30    3.10
  -2   8   4    6.20    4.10
   1  -8  -4   31.30    5.20
   1  -8  -4   22.80    4.40
  -1   8   4   21.20    3.90
   0  -8  -4    0.30    3.10
   0  -8  -4    6.30    3.80
   0   8   4    1.50    3.10
  -1  -8  -4    6.40    3.50
  -1  -8  -4    7.60    3.70
   1   8   4    5.20    3.30
  -2  -8  -4    6.90    3.60
  -2  -8  -4    6.80    3.10
   2   8   4    5.00    4.80
   2   8   4    2.90    3.30
  -3  -8  -4    6.10    2.80
  -3  -8  -4    2.60    3.30
   3   8   4   -0.40    4.80
   3   8   4    0.00    3.10
  -4  -8  -4    0.30    2.50
  -4  -8  -4    4.30    3.80
  -4  -8  -4    5.50    3.70
   4   8   4    3.40    5.50
  -5  -8  -4   -3.40    3.20
  -5  -8  -4   -1.10    3.90
   5   8   4   -1.70    5.70
  -6  -8  -4   74.19    7.40
  -6  -8  -4   92.79    8.90
   6   8   4   77.99   12.80
  -7  -8  -4  325.97   16.30
  -7  -8  -4  341.47   14.90
   7   8   4  343.67   25.30
  -8  -8  -4    3.90    4.10
  -8  -8  -4    5.70    5.30
   8   8   4    1.70    9.10
  -9  -8  -4    1.90    5.90
  -9  -8  -4    3.50    4.40
   9   8   4    0.50   10.30
 -10  -8  -4    8.60    7.10
  10   8   4    4.40   12.10
   7  -9  -4    4.00    6.50
  -7   9   4    5.80    5.50
   6  -9  -4   38.40    7.80
  -6   9   4   31.90    7.30
   5  -9  -4   23.10    6.00
  -5   9   4   15.20    5.90
   4  -9  -4   -1.50    4.70
  -4   9   4   -0.60    4.80
   3  -9  -4   46.00    6.40
  -3   9   4   42.10    5.20
  -3   9   4   50.19    6.90
   2  -9  -4   29.30    5.60
  -2   9   4   19.60    4.10
  -2   9   4   27.40    5.60
   1  -9  -4   -3.40    3.90
   1  -9  -4   -4.60    3.70
  -1   9   4   -0.10    3.10
   0  -9  -4    4.00    3.60
   0  -9  -4   -0.70    3.70
   0   9   4   -4.10    2.90
  -1  -9  -4    1.50    3.70
  -1  -9  -4    0.10    3.10
   1   9   4    4.60    3.40
  -2  -9  -4   49.30    6.00
  -2  -9  -4   64.69    6.20
   2   9   4   50.49    5.90
  -3  -9  -4  123.39    8.80
  -3  -9  -4  113.19    7.70
   3   9   4  128.09    8.80
  -4  -9  -4  146.99    9.50
  -4  -9  -4  146.59    9.50
   4   9   4  120.79   13.50
  -5  -9  -4    1.00    3.80
  -5  -9  -4   -3.30    4.00
   5   9   4   -0.90    6.20
  -6  -9  -4  122.59    9.50
  -6  -9  -4  150.38   10.60
   6   9   4  121.89   15.90
  -7  -9  -4  182.08   11.30
  -7  -9  -4  186.98   12.70
   7   9   4  178.78   19.10
  -8  -9  -4    7.60    6.00
  -8  -9  -4    8.90    4.50
   8   9   4   20.40   11.30
  -9  -9  -4   13.00    6.60
   9   9   4   21.30   12.50
   6 -10  -4    9.20    5.60
  -6  10   4   -3.30    5.40
   5 -10  -4    9.00    5.10
  -5  10   4   -0.50    5.60
   4 -10  -4    2.70    5.00
  -4  10   4    5.90    5.60
   3 -10  -4   -0.90    4.80
  -3  10   4    9.60    5.30
   2 -10  -4   19.30    5.40
  -2  10   4   15.10    5.60
   1 -10  -4    0.30    3.90
  -1  10   4    1.00    3.40
  -1  10   4   -3.90    4.30
   0 -10  -4   27.70    5.90
   0 -10  -4   28.60    5.10
   0  10   4   22.90    4.70
  -1 -10  -4   92.09    7.90
  -1 -10  -4   96.69    9.10
   1  10   4   80.59    7.40
  -2 -10  -4    7.40    4.00
  -2 -10  -4   15.20    4.70
   2  10   4   11.90    4.10
  -3 -10  -4  241.78   11.30
  -3 -10  -4  217.08   12.40
   3  10   4  229.88   11.90
  -4 -10  -4   37.90    6.20
  -4 -10  -4   37.00    6.00
   4  10   4   28.40    5.60
  -5 -10  -4  101.69    9.40
  -5 -10  -4  105.39    9.50
  -6 -10  -4   12.80    4.80
  -6 -10  -4    4.10    5.10
   6  10   4   17.10    9.30
  -7 -10  -4   26.10    5.70
  -7 -10  -4   16.60    6.50
   7  10   4   22.60   11.10
  -8 -10  -4    4.10    6.50
   8  10   4    3.10    9.70
   5 -11  -4   30.10    7.60
  -5  11   4   36.90    7.50
   4 -11  -4    5.10    5.80
  -4  11   4    1.00    5.20
   3 -11  -4   -1.70    4.10
  -3  11   4    6.60    5.60
   2 -11  -4   -1.50    4.30
  -2  11   4    3.00    5.30
   1 -11  -4    6.90    4.90
  -1  11   4    8.50    5.50
   0 -11  -4   -2.90    4.30
   0 -11  -4    2.50    4.40
   0  11   4    4.30    4.10
   0  11   4    4.20    5.20
  -1 -11  -4   -1.00    4.20
  -1 -11  -4    1.10    3.90
   1  11   4    0.40    3.70
  -2 -11  -4    4.80    4.10
  -2 -11  -4    5.60    4.40
   2  11   4    6.30    4.20
  -3 -11  -4   -0.60    4.20
  -3 -11  -4    1.40    3.90
   3  11   4   -1.90    3.90
  -4 -11  -4    8.50    4.80
   4  11   4    0.30    4.40
  -5 -11  -4    0.40    4.10
  -5 -11  -4   -0.60    4.80
  -6 -11  -4   -0.70    4.80
  -6 -11  -4    4.00    4.40
  -7 -11  -4    1.90    5.60
   3 -12  -4    1.60    5.40
  -3  12   4   -3.00    4.70
   2 -12  -4    9.30    4.90
  -2  12   4    1.20    5.50
   1 -12  -4    7.10    4.90
  -1  12   4   23.80    6.70
   0 -12  -4   -4.00    4.30
   0  12   4    1.90    5.10
  -1 -12  -4    8.80    5.00
  -1 -12  -4    4.90    5.00
  -2 -12  -4   -1.20    4.20
  -2 -12  -4    0.00    4.10
   2  12   4    2.90    4.10
  -3 -12  -4    4.00    4.90
   3  12   4   -3.30    4.10
  -4 -12  -4    4.80    4.80
   4  12   4   -1.80    4.20
  -5 -12  -4   11.30    4.80
   5  12   4   -3.20    4.40
   2  11  -5    2.30    5.70
   1  11  -5    3.20    5.00
  -1 -11   5    9.10   18.00
   0  11  -5   17.40    6.30
   0 -11   5    4.20   16.50
  -1  11  -5    2.10    5.20
   1 -11   5   11.30   16.50
  -2  11  -5   11.70    5.70
   2 -11   5   -0.10   15.40
   2 -11   5    4.70    5.20
  -3  11  -5    3.80    5.30
   3 -11   5   11.60    6.00
   3 -11   5   -3.30   14.70
   4  10  -5   -0.30    4.90
  -4 -10   5    1.70   15.90
   3  10  -5   -6.00    4.50
  -3 -10   5    5.40   18.90
   2  10  -5   -3.00    4.80
  -2 -10   5    0.40   17.50
   1  10  -5   12.10    5.20
  -1 -10   5   -2.50   16.70
   0  10  -5   17.30    5.30
   0 -10   5   -7.50   15.60
  -1  10  -5   26.40    6.10
   1 -10   5   -0.20   15.20
  -2  10  -5    9.40    4.60
   2 -10   5   14.40    5.20
   2 -10   5    1.50   14.90
  -3  10  -5    4.10    4.50
   3 -10   5   -0.90    5.00
   3 -10   5   12.40   16.00
  -4  10  -5    0.30    4.70
   4 -10   5   -4.00   14.10
   4 -10   5    4.00    5.40
  -5  10  -5   -6.50    5.40
   5 -10   5   10.10   15.90
   5 -10   5   -1.30    4.80
  -6  10  -5   -0.60    5.90
   6 -10   5    2.80    5.60
   6   9  -5    4.50    5.20
  -6  -9   5    4.40    5.50
  -6  -9   5   -2.10   18.00
   5   9  -5    0.60    4.50
  -5  -9   5   -7.80   17.10
  -5  -9   5   -1.80    4.70
   4   9  -5   15.70    5.10
  -4  -9   5   11.40    4.90
  -4  -9   5   -2.30   18.70
   3   9  -5   10.00    4.90
  -3  -9   5   11.60   19.30
   2   9  -5    2.90    4.60
  -2  -9   5   -4.80   17.60
  -1   9  -5   30.50    5.40
   1  -9   5    4.90   16.20
  -2   9  -5   35.70    5.40
   2  -9   5    1.40   15.50
   2  -9   5   39.30    6.20
  -3   9  -5    7.90    4.40
   3  -9   5    3.60    4.90
   3  -9   5   -5.60   13.30
  -4   9  -5    2.40    4.60
   4  -9   5   -0.30    4.10
   4  -9   5    8.60   15.10
  -5   9  -5   32.10    6.80
   5  -9   5   23.80    6.10
   5  -9   5    3.40   13.80
  -6   9  -5    2.30    5.60
   6  -9   5    0.90   14.70
   6  -9   5    6.60    5.00
  -7   9  -5    6.70    5.30
   7  -9   5    3.20    5.00
   7  -9   5   12.30   14.80
   7   8  -5   -0.60   11.30
  -7  -8   5   -7.60    5.40
   6   8  -5    5.60    4.90
  -6  -8   5   -2.00   18.20
  -6  -8   5    1.30    4.90
   5   8  -5   -0.20    4.40
  -5  -8   5   -2.70    4.60
  -5  -8   5   -4.70   17.40
   4   8  -5   29.50    5.70
  -4  -8   5    3.30   18.40
  -4  -8   5   35.90    6.20
   3   8  -5   17.40    5.10
  -3  -8   5   -0.90   18.20
  -3  -8   5   10.10    4.50
   2   8  -5   11.30    4.50
  -2  -8   5   12.80    4.30
  -2  -8   5    4.40   15.30
   1   8  -5    9.60    4.20
  -1  -8   5   -2.40   15.80
   0   8  -5   15.80    4.50
   0   8  -5   28.90    5.30
   0  -8   5    3.30   14.00
  -1   8  -5    7.90    3.40
  -1   8  -5    5.30    3.70
   1  -8   5   -5.30   13.70
  -2   8  -5    6.80    3.60
   2  -8   5    7.30    4.40
   2  -8   5    0.30   12.80
  -3   8  -5  148.29    9.70
   3  -8   5  125.59    9.80
  -4   8  -5   32.90    5.80
   4  -8   5   32.00    6.00
   4  -8   5   -9.80   12.20
  -5   8  -5   -2.80    4.00
   5  -8   5   -2.00   13.20
   5  -8   5    2.50    4.60
  -6   8  -5    0.10    5.10
   6  -8   5   -3.80    4.40
   6  -8   5  -10.20   12.20
  -7   8  -5   -1.60    5.30
   7  -8   5   -2.20   12.90
   7  -8   5    3.40    5.10
  -8   8  -5   -0.20    4.90
   8  -8   5    4.10    4.90
   8  -8   5   -6.70   13.10
   8   7  -5   -3.10   10.90
  -8  -7   5    0.20    5.60
   7   7  -5   13.90   12.70
   7   7  -5   12.00    5.20
  -7  -7   5   20.40    6.60
   6   7  -5   17.30    5.00
  -6  -7   5   15.90    5.70
  -6  -7   5    5.00   19.00
   5   7  -5   -3.00    3.90
  -5  -7   5   -0.30   16.00
  -5  -7   5   -1.00    4.60
   4   7  -5   10.30    4.30
  -4  -7   5   -1.00   15.00
  -4  -7   5    5.10    4.50
   3   7  -5    3.10    3.80
  -3  -7   5    8.50   17.50
  -3  -7   5    5.30    4.10
   2   7  -5    1.90    3.80
  -2  -7   5   -2.80    3.30
  -2  -7   5  -10.00   14.90
   1   7  -5    9.20    4.00
  -1  -7   5    4.10    3.20
  -1  -7   5    3.80   14.80
   0   7  -5   23.30    4.60
   0   7  -5   13.80    3.10
   0  -7   5   -2.00   14.90
  -1   7  -5   18.80    4.00
  -1   7  -5   20.20    3.70
   1  -7   5    0.80   14.20
  -2   7  -5    2.40    3.10
   2  -7   5   -6.20   13.20
   2  -7   5    4.50    3.90
  -3   7  -5  101.19    7.90
   3  -7   5   85.09    7.80
  -4   7  -5   74.19    7.20
   4  -7   5   81.79    7.60
  -5   7  -5   57.39    6.80
   5  -7   5   52.59    6.30
  -6   7  -5   -1.20    4.80
   6  -7   5    2.90   12.40
   6  -7   5    2.00    4.30
  -7   7  -5    8.00    5.50
   7  -7   5    2.20   13.40
   7  -7   5    5.20    4.40
  -8   7  -5    2.30    5.30
   8  -7   5    0.50    4.70
   8  -7   5    1.40   13.00
  -9   7  -5   49.60    8.10
   9  -7   5   -1.70   14.40
   9  -7   5   28.10    6.20
   8   6  -5    4.40   11.50
  -8  -6   5   -0.80    5.80
   7   6  -5   15.60    5.00
   7   6  -5   16.70   11.90
  -7  -6   5   11.90    5.40
  -6  -6   5  113.79    9.50
  -6  -6   5   13.20   20.10
   5   6  -5    8.60    4.20
  -5  -6   5   -8.90   16.20
  -5  -6   5   14.20    5.00
   4   6  -5    0.80    3.40
  -4  -6   5    5.80   17.00
  -4  -6   5   -1.90    3.70
   3   6  -5   13.90    4.10
  -3  -6   5    7.80    3.70
  -3  -6   5    6.10   15.80
   2   6  -5   20.60    4.10
  -2  -6   5   27.30    4.30
  -2  -6   5    2.60   14.60
   1   6  -5   19.50    4.40
   1   6  -5   16.50    2.70
  -1  -6   5   -3.30   12.10
  -1  -6   5   21.70    3.70
   0   6  -5   -2.70    3.20
   0   6  -5    2.90    2.20
   0  -6   5   -1.40   13.90
   0  -6   5    4.80    2.60
  -1   6  -5    1.10    2.40
  -1   6  -5    0.60    2.80
   1  -6   5   -2.20   13.30
  -2   6  -5    7.10    3.00
   2  -6   5   -1.40   11.40
   2  -6   5   -0.70    3.40
  -3   6  -5    4.10    3.20
   3  -6   5    2.70   13.40
   3  -6   5   -3.70    3.30
  -4   6  -5  277.27   12.40
   4  -6   5  269.37   12.20
  -5   6  -5   29.80    5.20
   5  -6   5   28.30    4.80
   5  -6   5   -0.10   12.20
  -6   6  -5    9.40    4.80
   6  -6   5    5.90    3.90
   6  -6   5    2.20   12.50
  -7   6  -5   -1.20    5.00
   7  -6   5   -2.20    3.30
   7  -6   5   -4.50   12.40
  -8   6  -5   -3.20    5.00
   8  -6   5    8.30    4.60
   8  -6   5    2.00   14.10
  -9   6  -5    2.50    6.20
   9  -6   5    4.50    4.70
   9  -6   5   -6.40   14.10
 -10   6  -5    7.50    6.00
  10  -6   5    9.60    5.10
  10  -6   5    3.90   15.20
   9   5  -5    0.30   10.50
  -9  -5   5   -8.30    5.60
   8   5  -5    1.90   10.30
   8   5  -5   -5.10    4.20
  -8  -5   5   -2.50    4.60
   7   5  -5   22.30    5.20
   7   5  -5    9.80   10.90
  -7  -5   5    4.30    4.80
   6   5  -5    8.70    4.00
  -6  -5   5    7.40    4.90
  -6  -5   5   10.30   16.40
   5   5  -5    1.50    3.80
  -5  -5   5    2.60    4.10
  -5  -5   5   -1.90   16.40
   4   5  -5    3.30    3.40
  -4  -5   5   13.20   17.10
  -4  -5   5    1.30    3.70
   3   5  -5    5.80    3.40
  -3  -5   5   10.00    3.80
  -3  -5   5   -3.20   12.50
   2   5  -5    8.70    3.40
  -2  -5   5    4.00    3.20
  -2  -5   5    0.40   13.80
   1   5  -5   49.20    3.60
   1   5  -5   45.80    4.70
  -1  -5   5   47.50    4.60
   0   5  -5    3.90    2.00
   0   5  -5    0.80    2.60
   0  -5   5   -1.90   12.90
   0  -5   5    3.90    2.40
  -1   5  -5    6.20    2.50
  -1   5  -5    4.60    3.00
   1  -5   5    4.70    1.90
   1  -5   5   -5.50   12.40
  -2   5  -5    4.60    3.10
  -2   5  -5   10.60    3.30
   2  -5   5    4.60    1.80
   2  -5   5   -3.80   12.30
   2  -5   5    4.40    2.90
  -3   5  -5    2.10    3.20
   3  -5   5    3.30   12.60
   3  -5   5    2.70    3.20
  -4   5  -5   97.39    7.50
   4  -5   5   96.99    7.10
  -5   5  -5   13.80    4.00
   5  -5   5   11.30    3.80
   5  -5   5   -1.10   11.40
  -6   5  -5    5.90    4.20
   6  -5   5   12.70    3.80
   6  -5   5    1.20   10.90
  -7   5  -5    0.00    4.70
   7  -5   5   -5.90   12.40
   7  -5   5    0.00    3.40
  -8   5  -5   -6.10    4.80
   8  -5   5    1.90    3.80
   8  -5   5    0.20   11.50
  -9   5  -5    3.50    5.20
   9  -5   5    5.80   15.10
   9  -5   5   -2.20    3.90
 -10   5  -5    6.40    6.20
  10  -5   5   11.90   15.90
 -11   5  -5   -1.00    6.70
  11  -5   5    4.70   16.90
   9   4  -5    3.40    9.50
  -9  -4   5    0.30    5.50
   8   4  -5    0.60    4.40
   8   4  -5    2.40    9.10
  -8  -4   5   -4.10    4.80
   7   4  -5   60.49   15.60
   7   4  -5   48.90    6.00
  -7  -4   5   52.79    7.20
   6   4  -5    5.40    3.90
   6   4  -5    4.30    8.60
  -6  -4   5    4.30    4.70
   4   4  -5    1.20    3.30
  -4  -4   5    1.80    3.30
  -4  -4   5   -9.70   13.30
   3   4  -5   51.79    5.40
  -3  -4   5   52.79    5.40
   2   4  -5    2.70    2.90
  -2  -4   5   -0.30    2.70
  -2  -4   5    1.10   11.10
   1   4  -5   12.80    1.90
   1   4  -5   14.40    3.20
  -1  -4   5   13.80    3.10
  -1  -4   5   -9.80   10.80
   0   4  -5    1.90    2.90
   0   4  -5    1.40    1.70
   0  -4   5    5.40   11.90
   0  -4   5    1.60    2.10
  -1   4  -5   68.79    5.70
  -1   4  -5   74.89    4.80
   1  -4   5   63.69    4.10
  -2   4  -5   24.20    3.70
  -2   4  -5   17.70    3.20
   2  -4   5   21.60    2.10
  -3   4  -5    9.80    3.20
   3  -4   5    0.00   11.00
   3  -4   5   13.90    3.30
  -4   4  -5   69.39    6.60
   4  -4   5   76.89    6.00
  -5   4  -5   43.00    5.60
   5  -4   5   36.60    4.60
  -6   4  -5   20.40    4.70
   6  -4   5   27.40    4.10
   6  -4   5    4.80   12.10
  -7   4  -5    1.80    4.30
   7  -4   5    3.90    3.00
   7  -4   5   -7.70   11.90
  -8   4  -5    7.70    5.20
   8  -4   5   12.70    4.00
   8  -4   5    8.30   14.80
  -9   4  -5   64.09    8.10
   9  -4   5   52.29    5.80
 -10   4  -5    5.50    5.60
  10  -4   5   -2.30   13.80
 -11   4  -5    0.10    6.00
  11  -4   5    4.80   15.30
  10   3  -5    1.70   10.30
 -10  -3   5    3.10    6.40
   9   3  -5   -4.40    9.60
   9   3  -5    5.40    5.00
  -9  -3   5   11.90    6.30
   8   3  -5    6.30    4.50
   8   3  -5    2.50    9.20
  -8  -3   5    0.20    5.10
   7   3  -5   -0.80    3.90
   7   3  -5    4.60    8.90
  -7  -3   5   -4.30    3.70
   6   3  -5    8.80    9.10
   6   3  -5   15.00    4.10
  -6  -3   5    8.90    4.60
   5   3  -5   46.30    5.20
  -5  -3   5   65.89    6.80
   3   3  -5    4.70    3.10
  -3  -3   5    2.50   12.30
  -3  -3   5   10.10    3.50
   2   3  -5   -2.60    2.90
  -2  -3   5   -2.20   11.50
  -2  -3   5    2.00    2.50
   1   3  -5   24.50    3.70
   1   3  -5   21.60    1.90
  -1  -3   5   15.30    3.10
  -1  -3   5   -3.20   11.00
   0   3  -5   49.20    3.40
   0   3  -5   54.39    4.80
   0  -3   5   40.80    3.90
  -1   3  -5   81.39    4.80
  -1   3  -5   78.09    5.70
   1  -3   5   78.39    4.40
  -2   3  -5  236.58    9.20
  -2   3  -5  233.78    9.40
   2  -3   5  235.28    7.80
  -3   3  -5  395.16   13.80
  -3   3  -5  363.36   13.30
   3  -3   5  376.66   13.40
   3  -3   5  395.56   11.20
  -4   3  -5    9.00    3.50
   4  -3   5    1.90   10.50
   4  -3   5    3.30    2.60
  -5   3  -5   38.70    5.20
   5  -3   5   49.99    4.60
  -6   3  -5    5.20    3.90
   6  -3   5    8.80    3.00
   6  -3   5    5.60   11.00
  -7   3  -5   16.50    4.60
   7  -3   5    0.70    9.50
   7  -3   5   19.90    3.70
  -8   3  -5   40.70    6.20
   8  -3   5   37.70    4.70
  -9   3  -5   11.50    5.60
   9  -3   5    1.50   11.30
   9  -3   5    9.60    3.70
 -10   3  -5   13.90    6.10
  10  -3   5    3.50   14.20
 -11   3  -5   10.20    6.30
  11  -3   5   -7.60   11.80
 -12   3  -5   17.10    7.00
  10   2  -5   -3.30   10.20
 -10  -2   5    1.70    6.40
   9   2  -5   13.00   11.40
   9   2  -5    9.10    4.70
  -9  -2   5    9.00    6.20
   8   2  -5   20.40    4.80
   8   2  -5   16.00   10.30
  -8  -2   5   17.90    5.90
   7   2  -5    0.10    3.80
   7   2  -5   -0.90    7.70
  -7  -2   5    1.50    4.40
   6   2  -5   13.50    3.80
   6   2  -5   18.50    9.40
  -6  -2   5   10.20    4.40
   5   2  -5    2.30    3.20
   5   2  -5    3.00    7.40
  -5  -2   5    0.70   11.10
  -5  -2   5    5.80    3.70
   4   2  -5   15.60    3.50
  -4  -2   5   -2.50   10.90
  -4  -2   5   17.40    4.10
   3   2  -5    1.30    2.70
  -3  -2   5    2.40    3.00
  -3  -2   5   -4.80   10.50
   2   2  -5    3.90    3.00
  -2  -2   5   -2.00    8.60
  -2  -2   5   11.00    3.00
   1   2  -5  180.88    5.80
   1   2  -5  183.98    8.30
  -1  -2   5  180.38    7.90
   0   2  -5  100.99    4.40
   0   2  -5   93.69    5.80
   0  -2   5   96.29    5.30
  -1   2  -5    1.60    2.30
  -1   2  -5    0.50    2.00
   1  -2   5    1.80    9.30
   1  -2   5    1.50    1.80
  -2   2  -5   75.29    5.10
  -2   2  -5   77.69    5.00
   2  -2   5   76.49    3.90
  -3   2  -5  404.16   14.10
  -3   2  -5  400.66   13.60
   3  -2   5  423.96   12.30
  -4   2  -5  611.94   20.40
   4  -2   5  616.84   18.10
   4  -2   5  668.23   32.00
   4  -2   5  626.04   19.40
  -5   2  -5   14.50    3.70
   5  -2   5   15.60    1.90
   5  -2   5   13.90    2.80
   5  -2   5    8.10   10.70
  -6   2  -5   11.70    2.20
  -6   2  -5    7.00    3.60
   6  -2   5    5.90    2.60
   6  -2   5    3.40    9.60
  -7   2  -5   35.10    5.10
  -7   2  -5   35.90    3.50
   7  -2   5   35.60    4.00
  -8   2  -5   42.30    6.00
   8  -2   5   36.60    4.20
  -9   2  -5   46.80    6.70
   9  -2   5   -0.70   12.20
 -10   2  -5   -6.30    4.60
  10  -2   5    8.10   14.30
 -11   2  -5   -2.00    5.60
  11  -2   5   -2.00   13.20
 -12   2  -5   -5.70    6.00
  12  -2   5   -2.50   14.90
  10   1  -5   -8.40    9.90
 -10  -1   5   -3.70    6.20
   9   1  -5   -3.00    4.00
   9   1  -5   -1.50    9.20
  -9  -1   5    1.20    5.50
   8   1  -5   72.19    6.90
   8   1  -5   66.79   14.70
  -8  -1   5   69.39    7.90
   7   1  -5  212.38   19.20
   7   1  -5  186.58   10.30
  -7  -1   5  218.18   11.80
   6   1  -5  136.79    8.40
   6   1  -5  138.89   15.40
  -6  -1   5  159.18    9.50
   5   1  -5   75.09    6.20
   5   1  -5   71.89   11.40
  -5  -1   5   79.79    7.10
   4   1  -5  167.28    8.10
  -4  -1   5  152.08    5.40
  -4  -1   5  170.18    8.80
   3   1  -5   12.20    3.20
  -3  -1   5   12.10    3.20
  -3  -1   5   -3.10    8.90
   2   1  -5    6.40    3.00
  -2  -1   5    0.90    8.20
  -2  -1   5    6.10    2.70
   1   1  -5    4.40    2.80
   1   1  -5    6.20    1.30
  -1  -1   5   -0.80    7.60
  -1  -1   5    6.00    2.50
   0   1  -5  223.98    8.60
   0   1  -5  227.48    7.40
   0  -1   5  207.58    8.40
  -1   1  -5   41.00    3.70
  -1   1  -5   40.70    3.80
   1  -1   5   46.40    3.80
  -2   1  -5  120.79    5.90
  -2   1  -5  122.99    5.90
   2  -1   5  117.79    5.20
  -3   1  -5  700.43   21.50
  -3   1  -5  689.43   20.70
   3  -1   5  707.23   20.30
  -4   1  -5  420.86   14.70
  -4   1  -5  408.96   13.40
   4  -1   5  453.35   24.70
   4  -1   5  410.16   12.90
  -5   1  -5  200.08    9.40
   5  -1   5  207.68    7.40
   5  -1   5  194.88    7.60
  -6   1  -5    2.00    2.10
  -6   1  -5    4.40    3.20
   6  -1   5    3.00    8.70
   6  -1   5    2.60    2.10
  -7   1  -5    0.80    2.30
  -7   1  -5    1.50    3.40
   7  -1   5    0.00    8.80
   7  -1   5    3.40    2.20
  -8   1  -5   10.00    4.30
  -8   1  -5    1.50    2.70
   8  -1   5   -5.40    9.30
   8  -1   5    3.80    2.40
  -9   1  -5    2.60    3.10
  -9   1  -5    2.40    4.40
   9  -1   5    4.00   12.70
 -10   1  -5   -8.50    4.40
  10  -1   5    6.20   14.80
 -11   1  -5   10.70    6.00
  11  -1   5   -0.10   16.20
 -12   1  -5   16.20    7.00
  12  -1   5    5.60   16.80
  10   0  -5    2.50   10.60
  10   0  -5    6.40    4.90
 -10   0   5    9.10    6.40
   9   0  -5   14.10   10.70
   9   0  -5   12.60    4.90
  -9   0   5   14.10    6.00
   8   0  -5   11.40    9.60
   8   0  -5   10.80    4.40
  -8   0   5    3.50    4.80
   7   0  -5    4.20    3.90
   7   0  -5    3.20    7.20
  -7   0   5    5.00    4.50
   6   0  -5   24.50    4.70
   6   0  -5   29.40    9.00
  -6   0   5   33.40    5.50
   5   0  -5  495.35   25.50
   5   0  -5  519.25   17.60
  -5   0   5  493.15   15.50
  -5   0   5  510.55   18.20
   4   0  -5  121.09   12.20
   4   0  -5  128.59    7.50
  -4   0   5  142.59    7.80
  -4   0   5  126.49    5.30
   3   0  -5   67.49    5.70
  -3   0   5   85.29    5.90
  -3   0   5   69.19    3.70
   2   0  -5    6.20    2.60
   2   0  -5    9.40    1.60
  -2   0   5    8.60    2.70
  -2   0   5   -2.00    6.80
   1   0  -5   27.50    3.40
   1   0  -5   27.90    2.60
  -1   0   5   25.20    3.40
   0   0  -5  183.88    6.50
   0   0  -5  172.28    7.40
   0   0   5  165.98    7.30
  -1   0  -5   58.39    4.40
  -1   0  -5   61.89    4.10
   1   0   5   52.99    4.10
  -2   0  -5   88.79    5.20
  -2   0  -5   91.69    4.80
   2   0   5  101.79    5.00
  -3   0  -5  659.43   20.30
  -3   0  -5  653.53   19.00
   3   0   5  632.34   19.20
  -4   0  -5   -1.50    1.70
  -4   0  -5    0.40    2.50
   4   0   5    1.20    1.70
   4   0   5    0.70    6.10
  -5   0  -5  167.18    8.40
  -5   0  -5  153.68    7.00
  -5   0  -5  166.08    6.20
  -6   0  -5    4.90    2.50
  -6   0  -5    4.20    3.20
   6   0   5   -2.20    8.20
   6   0   5    4.10    1.80
  -7   0  -5   14.60    4.10
  -7   0  -5   21.60    3.40
   7   0   5   -2.20   10.40
   7   0   5   19.10    2.30
  -8   0  -5    4.30    3.90
  -8   0  -5    3.50    3.10
   8   0   5   -0.70   11.40
  -9   0  -5   10.40    3.90
  -9   0  -5   13.00    5.00
   9   0   5    2.60   11.80
 -10   0  -5   26.80    4.90
 -10   0  -5   19.60    6.00
  10   0   5   -2.00   14.20
 -11   0  -5    1.30    5.40
  11   0   5    0.10   14.50
 -12   0  -5   59.79    8.50
  12   0   5   -9.50   13.90
  10  -1  -5   -0.20   12.30
  10  -1  -5   10.60    5.10
 -10   1   5   14.70    6.60
   9  -1  -5    5.00    4.60
   9  -1  -5    7.50   10.40
  -9   1   5   14.80    5.80
   8  -1  -5   51.69   12.80
   8  -1  -5   48.20    6.30
  -8   1   5   49.70    7.10
   7  -1  -5   79.69   13.00
   7  -1  -5   72.99    6.70
  -7   1   5   70.99    7.70
   6  -1  -5    9.40    3.80
   6  -1  -5   11.60    7.40
  -6   1   5   10.30    2.90
  -6   1   5   11.70    4.10
   5  -1  -5  237.58   10.90
   5  -1  -5  247.58   16.90
  -5   1   5  255.77   11.40
  -5   1   5  269.17    9.70
   4  -1  -5   66.59    6.00
   4  -1  -5   60.89    9.20
  -4   1   5   63.59    5.70
  -4   1   5   64.49    4.40
   3  -1  -5  125.59    7.10
   3  -1  -5  123.39   10.80
  -3   1   5  121.89    6.90
  -3   1   5  126.79    5.60
   2  -1  -5   19.80    2.30
   2  -1  -5   24.40    3.60
  -2   1   5   14.30    3.40
   1  -1  -5  235.68    9.10
   1  -1  -5  242.68    8.20
  -1   1   5  226.88    9.20
   0  -1  -5   13.60    2.70
   0  -1  -5   11.30    2.20
   0   1   5   -0.20    5.20
   0   1   5   16.60    2.90
  -1  -1  -5   19.10    2.60
  -1  -1  -5   17.30    2.60
   1   1   5   20.10    3.00
  -2  -1  -5   11.90    2.20
  -2  -1  -5   11.00    2.70
   2   1   5   12.90    2.60
  -3  -1  -5  796.92   24.50
  -3  -1  -5  838.12   23.10
   3   1   5  797.52   23.90
  -4  -1  -5  216.38    9.20
  -4  -1  -5  214.18    7.00
   4   1   5  202.98    8.20
  -5  -1  -5   57.49    4.80
  -5  -1  -5   55.99    3.00
  -5  -1  -5   49.10    4.90
  -6  -1  -5  202.08    9.90
  -6  -1  -5  197.78    6.50
  -6  -1  -5  198.98    8.70
  -7  -1  -5   14.60    4.00
  -7  -1  -5   14.90    3.50
   7   1   5   -1.70    8.50
  -8  -1  -5   -1.10    3.10
  -8  -1  -5    0.20    3.80
   8   1   5   -2.90   11.50
  -9  -1  -5   -2.00    4.00
  -9  -1  -5    0.80    3.50
   9   1   5   -4.00   12.90
 -10  -1  -5   77.79    7.60
 -10  -1  -5   73.59    7.90
 -11  -1  -5   46.70    6.70
 -11  -1  -5   32.50    6.80
 -12  -1  -5   50.69    7.10
 -12  -1  -5   39.40    7.50
  10  -2  -5    8.40    5.30
 -10   2   5    7.60    6.10
   9  -2  -5    0.70    4.30
   9  -2  -5   -9.40   10.30
  -9   2   5   -1.40    5.00
   8  -2  -5    0.40    4.20
   8  -2  -5    0.20    9.30
  -8   2   5   -1.30    4.30
   7  -2  -5   15.40    4.60
   7  -2  -5    9.30    8.50
  -7   2   5    8.40    4.40
  -7   2   5    7.70    4.10
   6  -2  -5    6.00    3.70
   6  -2  -5    4.40    6.30
  -6   2   5    6.50    3.10
  -6   2   5   -0.40    3.50
   5  -2  -5  209.08   10.20
   5  -2  -5  208.68   15.10
  -5   2   5  211.08    9.00
  -5   2   5  208.48   10.10
   4  -2  -5  118.79    7.40
   4  -2  -5  114.59   10.30
  -4   2   5  113.09    7.00
  -4   2   5  114.19    6.40
   3  -2  -5 1083.79   32.30
   3  -2  -5 1108.79   36.70
  -3   2   5 1059.49   32.30
  -3   2   5 1056.89   31.20
   2  -2  -5    9.40    3.10
   2  -2  -5    8.10    2.20
   2  -2  -5   11.60    4.30
  -2   2   5    4.70    2.90
   1  -2  -5  105.19    5.40
   1  -2  -5  107.39    6.10
  -1   2   5  110.69    6.10
   0  -2  -5    2.00    2.30
   0  -2  -5    3.50    2.10
   0   2   5    0.10    2.30
   0   2   5    1.20    4.10
  -1  -2  -5  217.38    8.50
  -1  -2  -5  220.78    8.10
   1   2   5  227.48    8.70
  -2  -2  -5   59.39    3.90
  -2  -2  -5   54.69    4.60
   2   2   5   56.89    4.50
  -3  -2  -5   76.59    5.40
  -3  -2  -5   79.59    3.80
   3   2   5   84.29    5.40
  -4  -2  -5  207.58    9.10
  -4  -2  -5  213.88    8.80
  -4  -2  -5  208.18    6.60
  -5  -2  -5    0.80    2.40
  -5  -2  -5   -0.50    2.70
   5   2   5    9.00    8.60
  -6  -2  -5   18.00    3.80
  -6  -2  -5   16.60    3.60
   6   2   5    5.30    9.60
  -7  -2  -5  233.38   11.00
  -7  -2  -5  226.78   10.40
  -8  -2  -5   21.10    4.70
  -8  -2  -5   12.70    4.10
   8   2   5    3.00   11.40
  -9  -2  -5   10.90    4.40
  -9  -2  -5   17.80    4.90
   9   2   5    1.60   11.50
 -10  -2  -5   88.69    8.20
 -10  -2  -5   75.89    8.20
 -11  -2  -5   55.79    7.80
 -11  -2  -5   68.19    8.00
 -12  -2  -5   31.40    7.00
 -12  -2  -5   36.60    7.10
  12   2   5   -2.10   15.80
  10  -3  -5   10.10    5.70
 -10   3   5   -2.00    5.40
   9  -3  -5   16.10    5.40
  -9   3   5    6.70    5.10
   8  -3  -5   -0.10    4.20
  -8   3   5   -0.40    4.50
   7  -3  -5    7.20   10.10
   7  -3  -5   22.90    4.90
  -7   3   5   23.70    4.40
  -7   3   5   24.70    5.10
   6  -3  -5    3.50    7.50
   6  -3  -5   25.50    4.90
  -6   3   5   15.80    4.20
  -6   3   5   16.20    3.90
   5  -3  -5   -1.50    5.50
   5  -3  -5    0.80    3.30
  -5   3   5    5.20    3.00
  -5   3   5    0.90    3.10
   4  -3  -5    3.30    4.90
   4  -3  -5    3.00    3.40
  -4   3   5    3.60    2.70
  -4   3   5    3.40    2.90
   3  -3  -5   38.40    4.70
   3  -3  -5   33.80    6.20
  -3   3   5   33.10    3.80
  -3   3   5   41.10    4.60
   2  -3  -5  117.79    6.30
   2  -3  -5  123.79    7.20
   2  -3  -5  132.39    7.80
  -2   3   5  129.39    7.20
   1  -3  -5  109.29    6.40
   1  -3  -5  103.19    5.70
   1  -3  -5  111.09    5.70
  -1   3   5  104.09    6.20
   0  -3  -5   66.39    4.80
   0  -3  -5   68.29    5.00
   0   3   5   74.89    5.40
  -1  -3  -5  103.99    5.50
  -1  -3  -5   99.09    5.70
   1   3   5  103.59    6.10
  -2  -3  -5   17.80    3.00
  -2  -3  -5   20.00    2.60
   2   3   5   20.10    3.20
  -3  -3  -5  919.61   27.60
  -3  -3  -5  895.31   25.60
   3   3   5  923.21   27.30
  -4  -3  -5  169.48    5.50
  -4  -3  -5  178.68    8.30
  -4  -3  -5  176.68    8.40
  -5  -3  -5   60.99    5.60
  -5  -3  -5   58.39    5.40
  -6  -3  -5   42.80    5.10
  -6  -3  -5   36.60    4.60
  -7  -3  -5  158.48    8.90
  -7  -3  -5  150.18    9.00
  -8  -3  -5   16.30    4.40
  -8  -3  -5   21.20    4.70
   8   3   5   -3.60   11.10
  -9  -3  -5   25.00    5.40
  -9  -3  -5   30.00    5.60
   9   3   5   -1.60   12.00
 -10  -3  -5   29.60    5.70
 -10  -3  -5   37.70    6.40
  10   3   5    7.50   14.80
 -11  -3  -5   37.60    6.80
 -11  -3  -5   37.10    6.80
 -12  -3  -5    0.40    5.50
 -12  -3  -5   -0.80    5.50
  12   3   5    1.50   17.10
  10  -4  -5   12.60    6.00
 -10   4   5   16.40    6.00
   9  -4  -5   -3.30    4.30
  -9   4   5    3.00    4.90
   8  -4  -5    4.00    4.90
  -8   4   5    0.70    4.10
  -8   4   5    0.70    4.10
   7  -4  -5   36.00    6.20
  -7   4   5   32.70    5.70
  -7   4   5   40.90    5.70
   6  -4  -5   -2.10    4.00
  -6   4   5    0.90    3.50
  -6   4   5    1.70    3.50
   5  -4  -5    2.10    3.60
   5  -4  -5   -2.00    6.80
  -5   4   5   -5.30    2.80
  -5   4   5    3.50    3.30
   4  -4  -5   37.10    4.90
  -4   4   5   42.40    4.90
  -4   4   5   35.60    4.40
   3  -4  -5   26.40    4.10
  -3   4   5   26.10    3.60
  -3   4   5   37.00    4.50
   2  -4  -5   10.50    2.90
   2  -4  -5    9.10    3.20
  -2   4   5    8.00    3.00
   1  -4  -5  149.79    7.50
   1  -4  -5  145.69    7.40
  -1   4   5  167.18    7.90
   0  -4  -5   10.20    2.70
   0  -4  -5   13.90    3.10
   0   4   5    4.40    2.80
  -1  -4  -5    5.30    2.60
  -1  -4  -5    7.00    2.40
   1   4   5    3.00    2.70
   1   4   5    3.40    2.50
  -2  -4  -5  205.78    7.80
  -2  -4  -5  207.38    9.00
   2   4   5  218.18    9.10
  -3  -4  -5  149.59    5.70
  -3  -4  -5  135.89    7.40
   3   4   5  141.29    7.30
  -4  -4  -5  290.47   11.80
  -4  -4  -5  292.57   11.80
  -4  -4  -5  312.27    9.30
  -5  -4  -5   71.39    6.00
  -5  -4  -5   74.69    6.10
  -6  -4  -5    0.80    2.80
  -6  -4  -5    0.40    3.20
   6   4   5    1.50    7.80
  -7  -4  -5    0.00    3.30
  -7  -4  -5    3.80    3.50
   7   4   5   -2.10    9.20
  -8  -4  -5    3.60    3.70
  -8  -4  -5    2.80    4.10
   8   4   5  -10.20   10.20
  -9  -4  -5    7.10    4.40
  -9  -4  -5    8.40    4.80
   9   4   5   -1.80   12.70
 -10  -4  -5    1.20    4.30
 -10  -4  -5    1.10    4.90
  10   4   5    3.20   13.90
 -11  -4  -5    2.20    5.10
 -11  -4  -5   -2.40    5.20
  11   4   5   -3.90   15.50
 -12  -4  -5   11.00    6.10
 -12  -4  -5    1.70    6.20
  12   4   5    5.30   16.70
   9  -5  -5    2.90    5.50
  -9   5   5   -1.80    4.70
  -9   5   5    1.30    5.00
   8  -5  -5   27.20    6.50
  -8   5   5   22.00    5.60
  -8   5   5   18.80    5.20
   7  -5  -5   70.19    7.60
  -7   5   5   73.79    7.50
  -7   5   5   63.79    7.00
   6  -5  -5    6.50    4.60
  -6   5   5    6.90    3.70
  -6   5   5   10.30    4.20
   5  -5  -5   52.39    6.50
  -5   5   5   50.89    5.60
  -5   5   5   55.89    5.80
   4  -5  -5  170.28    9.80
  -4   5   5  186.08    9.30
  -4   5   5  177.48    8.90
   3  -5  -5   29.80    4.80
  -3   5   5   31.40    4.10
  -3   5   5   29.20    4.10
   2  -5  -5    0.90    3.20
   2  -5  -5   -2.70    2.50
  -2   5   5    2.20    3.00
   1  -5  -5   37.70    4.30
   1  -5  -5   33.10    4.40
  -1   5   5   34.10    4.40
   0  -5  -5  157.58    8.00
   0  -5  -5  153.38    7.60
   0   5   5  157.48    7.90
  -1  -5  -5   15.10    3.30
  -1  -5  -5   17.40    3.00
   1   5   5   28.40    3.90
  -2  -5  -5   28.50    3.20
  -2  -5  -5   23.60    3.70
   2   5   5   34.50    4.30
  -3  -5  -5  332.07   13.00
  -3  -5  -5  339.67   11.30
   3   5   5  353.36   13.00
  -4  -5  -5   24.10    3.90
  -4  -5  -5   24.30    4.00
  -4  -5  -5   28.70    2.60
  -5  -5  -5  103.99    7.30
  -5  -5  -5  103.89    7.20
  -6  -5  -5   -1.60    3.30
  -6  -5  -5   -1.80    2.80
   6   5   5    1.90    7.70
  -7  -5  -5    2.00    3.60
  -7  -5  -5    5.30    3.60
   7   5   5   -0.20    9.40
  -8  -5  -5   -1.30    3.50
  -8  -5  -5    1.20    4.20
   8   5   5   -1.70    9.70
  -9  -5  -5    6.40    4.00
  -9  -5  -5    4.00    4.70
   9   5   5   -4.70   12.00
 -10  -5  -5   13.60    4.80
 -10  -5  -5   18.20    5.90
  10   5   5   -4.90   13.50
 -11  -5  -5   23.60    5.80
 -11  -5  -5   22.80    6.70
  11   5   5   -2.90   13.20
 -12  -5  -5    0.00    5.10
 -12  -5  -5    5.60    6.20
  12   5   5   -0.30   16.40
   9  -6  -5   -8.10    4.50
  -9   6   5    0.00    5.10
   8  -6  -5   38.20    7.00
  -8   6   5   46.70    6.60
  -8   6   5   52.39    7.20
   7  -6  -5    1.30    5.00
  -7   6   5   -1.10    4.00
  -7   6   5    1.00    4.60
   6  -6  -5   23.40    5.70
  -6   6   5   24.80    5.00
  -6   6   5   22.40    5.40
   5  -6  -5   88.59    8.00
  -5   6   5   76.59    7.20
  -5   6   5   89.29    7.00
   4  -6  -5    5.60    3.70
  -4   6   5   -0.50    3.00
  -4   6   5    0.50    3.40
   3  -6  -5   51.69    5.90
  -3   6   5   43.50    4.70
  -3   6   5   41.00    5.10
   2  -6  -5    0.30    3.20
   2  -6  -5    2.90    3.20
  -2   6   5    1.40    3.00
   1  -6  -5    2.10    2.70
   1  -6  -5    2.40    3.10
  -1   6   5    2.00    3.00
   0  -6  -5  152.98    8.30
   0  -6  -5  148.79    7.80
   0   6   5  149.39    8.30
  -1  -6  -5    6.50    2.70
  -1  -6  -5    8.50    3.00
   1   6   5   11.40    3.40
  -2  -6  -5   -1.60    2.30
  -2  -6  -5    1.20    2.80
   2   6   5   -1.80    3.10
   2   6   5    4.40    3.10
  -3  -6  -5   14.80    3.80
  -3  -6  -5   19.70    2.80
   3   6   5   15.60    3.50
   3   6   5   19.00    5.40
  -4  -6  -5   39.50    4.70
  -4  -6  -5   48.20    3.90
  -4  -6  -5   49.00    5.40
   4   6   5   46.20    8.00
  -5  -6  -5   71.19    6.50
  -5  -6  -5   46.60    5.10
   5   6   5   63.29   10.30
  -6  -6  -5    3.60    3.30
  -6  -6  -5    0.30    3.30
   6   6   5   -1.90    5.80
  -7  -6  -5    7.50    4.40
  -7  -6  -5    8.20    3.60
   7   6   5   13.40    9.50
  -8  -6  -5    8.10    4.60
  -8  -6  -5    4.40    4.00
   8   6   5   -2.50   10.10
  -9  -6  -5   44.60    7.00
  -9  -6  -5   50.39    6.60
 -10  -6  -5   16.20    5.30
 -10  -6  -5   27.10    7.10
  10   6   5    0.40   14.20
 -11  -6  -5   57.99    9.00
 -11  -6  -5   36.50    6.70
  11   6   5    0.80   15.40
   8  -7  -5   -0.90    5.40
  -8   7   5    1.30    5.40
   7  -7  -5    5.00    5.40
  -7   7   5    8.60    5.50
   6  -7  -5   10.00    5.40
  -6   7   5   10.30    4.90
  -6   7   5   12.90    4.40
   5  -7  -5   19.20    5.20
  -5   7   5   20.20    5.20
  -5   7   5   18.50    4.50
   4  -7  -5   62.29    6.80
  -4   7   5   75.29    6.50
  -4   7   5   72.79    7.00
   3  -7  -5    8.50    3.90
  -3   7   5   13.50    4.20
  -3   7   5   11.30    3.60
   2  -7  -5   28.00    4.60
   2  -7  -5   28.60    5.00
  -2   7   5   30.90    4.50
   1  -7  -5    2.80    3.40
   1  -7  -5    0.10    3.20
  -1   7   5    2.90    3.00
   0  -7  -5    4.40    3.40
   0  -7  -5    0.40    3.00
   0   7   5    2.80    3.10
  -1  -7  -5   17.30    3.70
  -1  -7  -5   14.10    3.40
   1   7   5   20.10    4.00
  -2  -7  -5   63.29    5.20
  -2  -7  -5   52.39    5.50
   2   7   5   52.99    5.50
   2   7   5   59.59    7.00
  -3  -7  -5  132.89    7.00
  -3  -7  -5  159.08    8.90
   3   7   5  130.19   10.70
   3   7   5  151.08    8.50
  -4  -7  -5   15.20    2.80
  -4  -7  -5    7.30    3.60
  -4  -7  -5    5.50    3.50
   4   7   5   12.90    6.10
   4   7   5   14.60    4.00
  -5  -7  -5   59.79    6.40
  -5  -7  -5   56.19    6.20
   5   7   5   55.89    9.80
  -6  -7  -5    3.50    3.90
  -6  -7  -5    8.40    4.10
   6   7   5   13.20    7.40
  -7  -7  -5   76.69    7.20
  -7  -7  -5   68.19    7.60
   7   7   5  101.49   14.90
  -8  -7  -5    2.60    5.10
  -8  -7  -5    1.40    3.90
   8   7   5    0.90    9.30
  -9  -7  -5    0.90    4.10
  -9  -7  -5    6.20    5.70
   9   7   5   -3.80   10.60
 -10  -7  -5   -3.70    5.50
 -10  -7  -5    1.00    4.50
  10   7   5   -6.40   11.90
 -11  -7  -5   -3.20    6.60
  11   7   5    2.50   14.30
   8  -8  -5    7.90    6.10
  -8   8   5   -4.80    5.60
   7  -8  -5    9.10    6.20
  -7   8   5   11.20    5.70
   6  -8  -5   14.70    6.20
  -6   8   5   14.60    5.80
   5  -8  -5    2.70    5.10
  -5   8   5    6.20    4.00
  -5   8   5    9.50    5.00
   4  -8  -5  163.18   10.80
  -4   8   5  157.38   10.80
  -4   8   5  161.78    9.10
   3  -8  -5  497.35   19.40
  -3   8   5  484.45   17.90
  -3   8   5  512.55   19.60
   2  -8  -5  262.47   13.20
   2  -8  -5  291.37   13.70
  -2   8   5  285.67   12.30
  -2   8   5  306.47   14.20
   1  -8  -5    4.80    3.70
   1  -8  -5   -0.50    3.80
  -1   8   5    8.90    3.60
   0  -8  -5   62.09    6.30
   0  -8  -5   74.59    6.70
   0   8   5   76.29    6.90
  -1  -8  -5   17.70    4.00
  -1  -8  -5   15.20    3.90
   1   8   5   27.00    4.50
  -2  -8  -5   29.50    4.30
  -2  -8  -5   19.30    4.20
   2   8   5   26.70    4.70
  -3  -8  -5  227.58    9.60
  -3  -8  -5  223.88   11.10
   3   8   5  234.88   11.10
   3   8   5  196.78   14.10
  -4  -8  -5   70.99    6.90
  -4  -8  -5   80.39    6.10
   4   8   5   51.69    6.00
   4   8   5   56.79    9.70
  -5  -8  -5   44.50    6.00
  -5  -8  -5   47.00    6.20
   5   8   5   51.19   10.50
  -6  -8  -5   89.99    8.60
  -6  -8  -5   97.59    8.20
   6   8   5   87.19   12.90
  -7  -8  -5    4.50    4.20
  -7  -8  -5    0.90    4.90
   7   8   5    0.00    7.20
  -8  -8  -5   -8.90    3.40
  -8  -8  -5    2.70    5.60
   8   8   5    1.10    9.00
  -9  -8  -5    7.20    4.80
  -9  -8  -5    3.60    5.60
   9   8   5    2.30   10.40
 -10  -8  -5   -3.20    6.30
 -10  -8  -5    5.90    6.40
  10   8   5   -3.00   12.20
   7  -9  -5    9.60    7.00
  -7   9   5   14.30    6.60
   6  -9  -5   -0.70    5.10
  -6   9   5   -6.20    5.50
   5  -9  -5    1.60    5.60
  -5   9   5    6.40    5.50
   4  -9  -5    3.20    5.40
  -4   9   5   -5.50    4.90
   3  -9  -5    7.10    4.30
  -3   9   5   13.20    4.40
  -3   9   5    1.50    4.90
   2  -9  -5   48.00    6.30
  -2   9   5   50.49    6.90
  -2   9   5   45.70    5.50
   1  -9  -5   -0.40    4.10
   1  -9  -5    4.30    4.20
  -1   9   5    0.60    3.50
   0  -9  -5   -6.60    3.60
   0  -9  -5   -3.40    3.00
   0   9   5   -1.50    3.40
  -1  -9  -5   -4.50    3.60
  -1  -9  -5    3.30    3.70
   1   9   5   -0.30    3.20
  -2  -9  -5    2.20    3.80
  -2  -9  -5    5.40    3.20
   2   9   5    1.20    3.70
  -3  -9  -5  258.37   11.60
  -3  -9  -5  274.27   13.10
   3   9   5  280.57   13.00
  -4  -9  -5  145.09    9.60
   4   9   5  128.49    9.60
  -5  -9  -5   57.69    6.80
  -5  -9  -5   59.39    7.30
   5   9   5   44.90   10.40
  -6  -9  -5   13.00    4.80
  -6  -9  -5   16.90    5.90
   6   9   5   11.00    8.30
  -7  -9  -5   11.50    5.00
  -7  -9  -5    7.40    5.60
   7   9   5    6.00    8.70
  -8  -9  -5    6.40    4.90
  -8  -9  -5    4.20    6.10
   8   9   5    3.10    9.30
  -9  -9  -5    2.60    4.60
  -9  -9  -5    9.20    6.50
   9   9   5   -3.30   10.00
   6 -10  -5    8.80    6.00
  -6  10   5    6.00    5.70
   5 -10  -5   11.10    6.30
  -5  10   5   23.30    7.10
   4 -10  -5    2.30    4.80
  -4  10   5   -4.00    5.40
   3 -10  -5   10.90    4.90
  -3  10   5    6.50    5.80
   2 -10  -5    0.30    3.80
  -2  10   5   -5.70    4.30
  -2  10   5    1.90    3.70
   1 -10  -5    0.90    4.30
   1 -10  -5    1.80    4.70
  -1  10   5    3.30    3.80
   0 -10  -5   31.20    5.60
   0 -10  -5   32.90    5.50
   0  10   5   34.20    5.50
  -1 -10  -5    3.70    4.10
  -1 -10  -5   -2.00    3.80
   1  10   5    1.80    3.60
  -2 -10  -5   83.99    7.40
  -2 -10  -5   90.99    8.60
   2  10   5   81.89    7.70
  -3 -10  -5   45.50    6.30
  -3 -10  -5   47.70    5.70
   3  10   5   44.00    6.20
  -4 -10  -5  144.19   10.70
   4  10   5  138.89    9.80
  -5 -10  -5   11.30    5.40
  -5 -10  -5   17.20    5.00
   5  10   5   11.60    5.10
  -6 -10  -5   77.69    8.30
  -6 -10  -5   75.19    8.70
  -7 -10  -5   78.79    8.40
  -7 -10  -5   80.49    9.40
   7  10   5   65.29   21.80
  -8 -10  -5   14.30    7.10
  -8 -10  -5   16.20    5.70
   8  10   5   14.50   10.80
   4 -11  -5   -0.70    4.70
  -4  11   5    1.00    5.50
   3 -11  -5    3.60    5.40
  -3  11   5    2.40    5.40
   2 -11  -5   -1.30    4.80
  -2  11   5    4.50    5.00
   1 -11  -5    5.90    4.60
  -1  11   5    7.50    5.30
   0 -11  -5   10.80    5.50
   0 -11  -5   18.40    5.40
   0  11   5   13.80    5.00
  -1 -11  -5   75.19    8.30
  -1 -11  -5   85.09    7.90
   1  11   5   78.09    7.60
  -2 -11  -5    0.50    4.40
  -2 -11  -5   -3.00    3.70
   2  11   5   -1.00    3.70
  -3 -11  -5   17.10    5.40
   3  11   5   13.20    4.80
  -4 -11  -5    8.40    5.00
   4  11   5    3.40    4.60
  -5 -11  -5    4.20    4.80
   5  11   5    9.50    4.90
  -6 -11  -5   -1.60    4.70
  -6 -11  -5    3.40    5.00
  -7 -11  -5    7.30    6.30
  -7 -11  -5    0.90    4.90
   2 -12  -5    7.00    5.40
  -2  12   5   13.20    5.70
   1 -12  -5    3.80    4.90
  -1  12   5    4.70    5.50
   0 -12  -5   -2.10    4.20
   0  12   5    4.50    5.40
  -1 -12  -5    5.60    5.20
  -1 -12  -5    8.70    4.90
   1  12   5   10.50    4.70
  -2 -12  -5    2.60    4.30
  -2 -12  -5    1.50    4.80
   2  12   5    2.70    4.30
  -3 -12  -5    8.80    5.20
   3  12   5    5.90    4.80
  -4 -12  -5    3.40    4.90
   4  12   5   -1.40    4.60
  -5 -12  -5   36.20    7.10
   5  12   5   22.00    5.90
   0  11  -6    3.10    5.30
  -1  11  -6   12.60    6.10
  -2  11  -6    4.10    5.70
   3  10  -6    3.70    5.40
  -3 -10   6    3.50   18.80
   2  10  -6    7.50    5.40
  -2 -10   6   -2.00   15.70
   1  10  -6   15.40    6.10
  -1 -10   6    0.20   17.90
   0  10  -6    6.00    5.30
   0 -10   6    2.80   18.00
  -1  10  -6   25.90    6.30
   1 -10   6   -6.60   16.60
  -2  10  -6   20.00    6.00
   2 -10   6   -4.80   15.50
  -3  10  -6   -2.40    4.60
  -3  10  -6    1.90    4.20
   3 -10   6    4.90   15.40
   3 -10   6    4.10    5.20
  -4  10  -6   -3.00    5.10
   4 -10   6   -1.30    5.10
   4 -10   6    6.00   16.20
  -5  10  -6    1.30    5.70
   5 -10   6    1.80    4.70
   5 -10   6   -3.70   15.80
   5   9  -6    2.10    5.50
  -5  -9   6   -1.00   16.80
  -5  -9   6   -2.00    5.10
   4   9  -6    1.50    5.30
  -4  -9   6    1.80   18.30
   3   9  -6    1.00    4.70
  -3  -9   6   -0.40   18.50
   2   9  -6    2.00    5.00
  -2  -9   6    6.90   16.50
   1   9  -6    7.00    5.10
  -1  -9   6    2.10   18.80
   0   9  -6   55.19    6.80
   0  -9   6   10.80   17.70
  -1   9  -6    7.80    5.10
   1  -9   6    6.90   18.10
  -2   9  -6    9.10    4.80
  -2   9  -6    8.10    4.40
   2  -9   6   -0.20   14.40
  -3   9  -6   -0.80    4.30
  -3   9  -6    1.50    4.40
   3  -9   6    2.80   15.80
   3  -9   6   -0.90    4.70
  -4   9  -6   28.80    6.30
   4  -9   6   22.00    5.50
   4  -9   6    4.70   15.80
  -5   9  -6   10.60    5.40
   5  -9   6    2.00   14.40
   5  -9   6    6.10    5.60
  -6   9  -6    6.60    5.60
   6  -9   6    0.60   14.50
   6  -9   6    8.60    5.60
  -7   9  -6    0.90    5.60
   7  -9   6    5.90    5.70
   7  -9   6    7.10   15.60
   6   8  -6    4.70    5.10
  -6  -8   6   -1.00    5.20
  -6  -8   6   -3.90   15.10
   5   8  -6   -4.00    4.90
  -5  -8   6    2.50    5.20
  -5  -8   6    2.50   17.20
   4   8  -6   -1.30    4.70
  -4  -8   6   -0.70    4.60
  -4  -8   6   11.60   16.30
   3   8  -6   82.09    8.10
  -3  -8   6   79.29    7.80
   2   8  -6   17.00    5.30
  -2  -8   6   10.00   19.10
   1   8  -6    2.90    4.40
  -1  -8   6   -9.60   14.80
  -1   8  -6  133.79   11.30
  -1   8  -6  145.79    9.80
  -2   8  -6  130.99    9.40
  -2   8  -6  114.59    8.30
  -3   8  -6  206.08   11.40
  -3   8  -6  205.38   11.20
   3  -8   6  205.48   11.80
  -4   8  -6   33.60    6.00
   4  -8   6   43.90    6.80
  -5   8  -6   26.90    5.80
   5  -8   6   23.70    5.60
   5  -8   6    6.60   15.60
  -6   8  -6   35.50    6.50
   6  -8   6    2.90   15.70
   6  -8   6   25.20    5.80
  -7   8  -6    4.70    5.50
   7  -8   6   -1.20   14.20
   7  -8   6    5.80    5.10
  -8   8  -6   -1.30    5.50
   8  -8   6    7.60   15.90
   8  -8   6    4.30    4.80
   7   7  -6   -2.30    5.00
   7   7  -6    6.80   12.20
  -7  -7   6    5.10    6.30
   6   7  -6   37.80    6.60
  -6  -7   6    2.20   18.00
  -6  -7   6   39.20    7.00
   5   7  -6    9.70    4.70
  -5  -7   6   -3.30   17.80
  -5  -7   6   11.70    5.20
   4   7  -6    2.90    4.20
  -4  -7   6    3.80    4.50
  -4  -7   6   -1.50   18.00
   3   7  -6    6.00    4.50
  -3  -7   6    0.40    4.00
  -3  -7   6  -10.40   15.20
   2   7  -6   22.30    4.80
  -2  -7   6   -7.00   17.10
  -2  -7   6   25.80    4.90
   1   7  -6    9.50    4.00
  -1  -7   6    0.70   15.00
  -1  -7   6    1.50    5.30
  -1   7  -6   32.50    4.30
  -1   7  -6   24.90    4.90
   1  -7   6    0.60   16.20
  -2   7  -6   10.00    3.70
  -2   7  -6    3.40    3.90
   2  -7   6   -1.50   16.10
  -3   7  -6  429.96   16.70
  -3   7  -6  377.56   15.60
   3  -7   6  411.36   16.70
  -4   7  -6  124.69    8.70
   4  -7   6  115.09    9.00
  -5   7  -6    8.70    4.80
   5  -7   6   -1.50   13.80
   5  -7   6   16.00    5.30
  -6   7  -6   21.40    5.60
   6  -7   6   25.80    5.50
   6  -7   6   -5.40   14.60
  -7   7  -6    3.80    5.30
   7  -7   6    1.20   13.70
   7  -7   6   -2.10    3.70
  -8   7  -6    0.50    5.50
   8  -7   6  -10.40   12.90
   8  -7   6    6.40    4.90
  -9   7  -6   -2.60    5.50
   9  -7   6    2.60   15.10
   9  -7   6    0.40    4.80
   8   6  -6    9.30   12.20
  -8  -6   6    6.80    5.90
   7   6  -6    6.50   10.50
   7   6  -6   -8.70    4.10
  -7  -6   6   -4.20    5.20
   6   6  -6   33.00    6.10
  -6  -6   6   -8.10   17.20
  -6  -6   6   39.30    6.80
   4   6  -6   12.30    4.60
  -4  -6   6   -0.80   16.70
  -4  -6   6   19.50    5.20
   3   6  -6    9.40    4.30
  -3  -6   6    3.90    3.90
  -3  -6   6   -2.70   16.30
   2   6  -6   14.30    4.20
  -2  -6   6    1.40   16.70
  -2  -6   6   15.20    4.00
   1   6  -6   18.10    4.40
  -1  -6   6    5.30   13.30
  -1  -6   6   12.70    3.50
   0   6  -6   10.10    3.70
   0   6  -6   13.70    2.90
   0  -6   6   14.30    3.10
   0  -6   6    2.40   15.20
  -1   6  -6    5.60    2.90
  -1   6  -6    9.10    3.90
   1  -6   6    7.20   15.60
  -2   6  -6   23.20    4.20
  -2   6  -6   23.40    4.50
   2  -6   6    0.20   13.00
  -3   6  -6   95.09    7.60
  -3   6  -6  102.79    7.30
   3  -6   6  102.59    7.90
  -4   6  -6    0.70    3.30
   4  -6   6    9.50    4.20
   4  -6   6  -11.40   13.40
  -5   6  -6   14.60    4.50
   5  -6   6    8.20    4.40
   5  -6   6   -0.50   13.90
  -6   6  -6   13.50    5.50
   6  -6   6   23.80    5.20
   6  -6   6    3.70   14.60
  -7   6  -6   28.50    6.20
   7  -6   6   32.00    5.70
   7  -6   6   -1.90   14.60
  -8   6  -6    7.40    5.70
   8  -6   6   -5.40   14.30
   8  -6   6    1.90    3.80
  -9   6  -6   -2.50    5.60
   9  -6   6   -0.50    4.20
   9  -6   6    4.70   15.80
 -10   6  -6   26.30    7.20
  10  -6   6    1.00   15.50
   8   5  -6   -3.10    4.60
   8   5  -6    1.20    9.60
  -8  -5   6    3.90    5.90
   7   5  -6   13.30   11.80
   7   5  -6   -3.00    4.60
  -7  -5   6   -4.50    4.90
   6   5  -6   15.00    5.10
  -6  -5   6   18.90    5.60
  -6  -5   6   -0.50   17.10
   5   5  -6   18.80    4.90
  -5  -5   6   -4.80   16.20
  -5  -5   6   14.10    5.00
   4   5  -6   -2.70    3.30
  -4  -5   6   -1.00    3.80
  -4  -5   6    5.40   16.80
   3   5  -6   40.20    5.50
  -3  -5   6   37.10    5.30
  -2  -5   6   14.30    4.00
  -2  -5   6   -4.90   14.60
   1   5  -6   73.99    6.10
  -1  -5   6   71.09    5.90
   0   5  -6   80.99    6.30
   0   5  -6   76.39    4.90
   0  -5   6   70.69    5.40
  -1   5  -6    2.00    3.20
  -1   5  -6    1.20    2.50
   1  -5   6    0.40    2.00
   1  -5   6    1.50   13.50
  -2   5  -6    3.90    2.90
  -2   5  -6    3.60    2.90
   2  -5   6   -3.70   13.20
  -3   5  -6    0.30    3.10
  -3   5  -6   -0.90    3.10
   3  -5   6    3.60   13.60
  -4   5  -6  104.09    7.90
   4  -5   6   94.69    7.20
  -5   5  -6   12.70    4.30
   5  -5   6   -8.90   12.40
   5  -5   6   14.70    4.40
  -6   5  -6    8.60    4.70
   6  -5   6    8.80    3.90
   6  -5   6   -3.30   13.40
  -7   5  -6    0.60    4.50
   7  -5   6   -0.50    3.20
   7  -5   6   -4.00   14.20
  -8   5  -6    0.90    5.30
   8  -5   6   -0.20   13.50
   8  -5   6   12.80    4.30
  -9   5  -6    0.30    5.70
   9  -5   6    0.20    3.50
   9  -5   6    7.90   15.80
 -10   5  -6    2.00    6.20
  10  -5   6   -6.70   15.80
   9   4  -6    1.00   11.00
  -9  -4   6    1.30    6.30
   8   4  -6    2.90   10.50
   8   4  -6    7.00    4.80
  -8  -4   6   -1.90    5.60
   7   4  -6   18.70   11.70
   7   4  -6   26.20    5.30
  -7  -4   6   19.00    6.00
   6   4  -6   75.09   16.10
   6   4  -6   62.59    6.70
  -6  -4   6   61.79    7.50
   5   4  -6    2.70    3.90
  -5  -4   6    1.10   13.60
  -5  -4   6    0.90    3.90
   4   4  -6   18.90    4.30
  -4  -4   6   -5.40   14.70
  -4  -4   6   19.20    4.50
   3   4  -6    5.30    3.30
  -3  -4   6    2.20   14.80
  -3  -4   6    6.60    3.40
   2   4  -6  207.28    9.90
  -2  -4   6  193.58    9.60
   1   4  -6  156.88    5.90
   1   4  -6  168.68    8.70
  -1  -4   6  156.08    7.90
   0   4  -6   51.29    3.90
   0   4  -6   50.29    4.80
   0  -4   6   51.29    4.60
  -1   4  -6   -0.60    3.00
  -1   4  -6    3.90    2.40
   1  -4   6    1.90    2.00
   1  -4   6   -1.30   11.00
  -2   4  -6    3.30    2.80
  -2   4  -6    0.80    2.90
   2  -4   6    1.40    1.70
   2  -4   6    4.80   12.80
  -3   4  -6   61.69    5.70
  -3   4  -6   71.89    6.00
  -4   4  -6   10.50    3.80
   4  -4   6    1.80   12.30
   4  -4   6   17.80    3.90
  -5   4  -6   -4.10    3.60
   5  -4   6   -2.60   10.30
   5  -4   6    1.90    3.20
  -6   4  -6    2.10    4.10
   6  -4   6    1.70    2.90
   6  -4   6   -1.10   11.30
  -7   4  -6   24.20    5.60
   7  -4   6   -0.10   14.00
   7  -4   6   23.70    4.30
  -8   4  -6    0.00    4.70
   8  -4   6    1.50    3.30
   8  -4   6   -3.50   13.50
  -9   4  -6    8.10    5.40
   9  -4   6    3.90    3.40
   9  -4   6   13.90   17.50
 -10   4  -6    1.40    5.80
  10  -4   6   -1.10   13.90
 -11   4  -6    0.60    6.10
  11  -4   6    2.70   14.80
   9   3  -6    1.70   10.10
   9   3  -6    5.00    4.80
  -9  -3   6    5.60    6.20
   8   3  -6    0.50    8.10
   8   3  -6   -0.30    4.50
  -8  -3   6    1.10    5.50
   7   3  -6    4.00    4.50
   7   3  -6   -0.90    8.60
  -7  -3   6    3.40    5.10
   6   3  -6   37.70   12.60
   6   3  -6   25.90    5.20
  -6  -3   6   24.00    5.60
   5   3  -6   16.30    4.30
  -5  -3   6    3.70   14.00
  -5  -3   6    8.50    4.00
   4   3  -6   21.80    4.00
  -4  -3   6    2.80   13.60
  -4  -3   6   23.60    4.80
   3   3  -6   72.29    6.50
  -3  -3   6   71.19    6.40
   2   3  -6    6.50    3.40
  -2  -3   6   -2.70   10.10
  -2  -3   6    6.50    3.20
   1   3  -6   52.39    5.30
   1   3  -6   51.39    3.00
  -1  -3   6   56.59    5.00
   0   3  -6    3.70    1.90
   0   3  -6    7.80    3.10
   0  -3   6   -1.30   10.10
   0  -3   6    6.10    2.50
  -1   3  -6    4.70    3.10
  -1   3  -6    3.90    2.30
   1  -3   6    3.60    2.00
   1  -3   6   -1.60   11.30
  -2   3  -6   43.90    4.20
  -2   3  -6   38.20    4.40
   2  -3   6   42.70    3.50
  -3   3  -6   -0.40    2.90
  -3   3  -6    3.40    2.70
   3  -3   6   -0.30    9.30
   3  -3   6    2.60    1.60
  -4   3  -6  145.29    7.30
  -4   3  -6  139.09    8.30
   4  -3   6  141.99    5.10
  -5   3  -6   53.79    5.80
   5  -3   6   56.19    5.10
   5  -3   6   40.70   14.00
  -6   3  -6   16.70    4.20
   6  -3   6   17.70    3.50
   6  -3   6   -0.10   11.90
  -7   3  -6   12.70    4.60
   7  -3   6   12.80    3.30
   7  -3   6    2.00   11.70
  -8   3  -6   37.90    6.40
   8  -3   6   58.29    5.40
   8  -3   6    3.50   13.20
  -9   3  -6   37.20    6.70
   9  -3   6    2.80   12.20
 -10   3  -6   14.10    5.80
  10  -3   6   -1.70   12.30
 -11   3  -6   26.70    7.30
  11  -3   6   -0.90   13.00
   9   2  -6   12.80    5.30
   9   2  -6   21.80   12.70
  -9  -2   6   13.60    6.60
   8   2  -6   14.30   10.80
   8   2  -6   16.50    5.30
  -8  -2   6    3.80    5.90
   7   2  -6   21.60   10.60
   7   2  -6   24.70    5.30
  -7  -2   6   28.70    6.20
   6   2  -6    2.60    7.70
   6   2  -6   -1.80    3.70
  -6  -2   6    1.40    4.10
   5   2  -6   76.69    6.80
  -5  -2   6   57.89    6.40
   4   2  -6    1.00    3.30
  -4  -2   6    3.10   12.30
  -4  -2   6    2.50    3.70
   3   2  -6   13.90    3.50
  -3  -2   6   11.80    3.40
  -3  -2   6   -2.00   11.30
   2   2  -6    7.70    3.50
  -2  -2   6    4.70   11.10
  -2  -2   6    6.50    3.00
   1   2  -6    3.50    1.30
   1   2  -6    0.90    2.70
  -1  -2   6    4.80    2.60
  -1  -2   6   -5.40    8.70
   0   2  -6   25.40    3.80
   0   2  -6   24.40    2.50
   0  -2   6   22.10    3.10
   0  -2   6   -1.80   10.20
  -1   2  -6    1.50    2.00
  -1   2  -6   -1.60    2.20
   1  -2   6    1.20    9.10
   1  -2   6    4.30    2.20
  -2   2  -6   69.29    5.30
  -2   2  -6   60.19    5.00
   2  -2   6   64.09    4.00
  -3   2  -6  158.18    7.80
  -3   2  -6  143.29    7.20
   3  -2   6  154.98    6.00
  -4   2  -6    5.50    3.10
  -4   2  -6    5.40    2.70
   4  -2   6    9.80    1.90
   4  -2   6    9.10   11.10
  -5   2  -6   70.39    6.20
  -5   2  -6   63.19    5.10
   5  -2   6   71.69   14.80
   5  -2   6   69.89    4.00
  -6   2  -6   -6.20    3.10
   6  -2   6    0.90    2.40
   6  -2   6    2.50   11.10
   6  -2   6   -0.50    1.60
  -7   2  -6   -0.70    3.50
   7  -2   6    2.00   10.70
   7  -2   6    1.60    2.60
  -8   2  -6    8.80    4.30
   8  -2   6    3.80    2.80
   8  -2   6   -2.60   10.10
  -9   2  -6   10.10    5.20
   9  -2   6   -5.30   12.40
 -10   2  -6    5.70    5.70
  10  -2   6   -7.60   13.00
 -11   2  -6    4.20    6.20
  11  -2   6    8.20   16.00
 -12   2  -6   -1.40    6.00
  12  -2   6    3.40   16.10
  10   1  -6   20.90    6.40
 -10  -1   6   11.60    7.10
   9   1  -6   28.90   12.90
   9   1  -6   21.70    5.40
  -9  -1   6   22.40    6.60
   8   1  -6    0.70    4.50
   8   1  -6   -1.10    8.30
  -8  -1   6    1.60    5.40
   7   1  -6  157.78    9.80
   7   1  -6  159.78   17.70
  -7  -1   6  155.08   10.70
   6   1  -6   91.89    8.10
   6   1  -6   97.49   14.10
  -6  -1   6  101.49    8.50
   5   1  -6   44.50   10.80
   5   1  -6   36.60    5.00
  -5  -1   6   41.40    5.90
   4   1  -6    4.20    3.10
  -4  -1   6    6.80    3.60
  -4  -1   6   -1.70    9.30
   3   1  -6   35.50    4.50
  -3  -1   6   43.20    4.90
   2   1  -6   35.80    4.20
   2   1  -6   33.70    2.10
  -2  -1   6   30.80    3.80
   1   1  -6   36.00    2.60
   1   1  -6   36.60    4.10
  -1  -1   6   33.00    3.70
   0   1  -6  150.58    5.80
   0   1  -6  145.99    7.30
   0  -1   6  141.19    7.00
  -1   1  -6    3.70    2.70
  -1   1  -6    2.70    2.00
   1  -1   6    4.00    2.20
   1  -1   6   -3.10    8.60
  -2   1  -6  175.58    7.60
  -2   1  -6  161.58    7.40
   2  -1   6  171.98    6.90
  -3   1  -6  275.17   10.00
  -3   1  -6  266.57   10.50
   3  -1   6  271.87    9.40
  -4   1  -6   36.20    3.60
  -4   1  -6   32.00    4.20
   4  -1   6   41.80    3.60
  -5   1  -6  293.97   10.30
  -5   1  -6  292.07   12.00
   5  -1   6  278.77    9.80
  -6   1  -6   11.60    2.50
  -6   1  -6    9.10    3.70
   6  -1   6   -5.10    9.10
   6  -1   6   12.60    2.40
  -7   1  -6   36.30    3.90
  -7   1  -6   33.20    5.10
   7  -1   6   33.60    3.50
  -8   1  -6   13.20    4.70
  -8   1  -6   17.40    3.50
   8  -1   6   -5.20    9.20
  -9   1  -6   30.00    6.00
   9  -1   6   -1.70   12.50
 -10   1  -6    6.50    5.40
  10  -1   6   -6.00   13.20
 -11   1  -6    9.50    6.60
  11  -1   6    4.80   14.30
 -12   1  -6    1.10    6.80
  12  -1   6    3.90   16.00
  10   0  -6   19.40    5.70
  10   0  -6    4.00   11.30
 -10   0   6   17.40    6.90
   9   0  -6    9.50    5.30
   9   0  -6    9.50   10.50
  -9   0   6    4.80    6.00
   8   0  -6   71.89    7.50
   8   0  -6   68.79   14.40
  -8   0   6   67.89    8.60
   7   0  -6  118.09    9.00
   7   0  -6  133.79   16.00
  -7   0   6  135.49   10.00
   6   0  -6    9.80    4.20
   6   0  -6    8.10    7.10
  -6   0   6    5.30    4.10
   5   0  -6    3.30    6.40
   5   0  -6   11.20    3.50
  -5   0   6    8.50    4.00
   4   0  -6   78.69    6.60
  -4   0   6   60.69    4.00
  -4   0   6   77.29    6.50
   3   0  -6  116.69    7.20
  -3   0   6  100.69    6.90
  -3   0   6  112.59    4.60
   2   0  -6  128.59    7.20
   2   0  -6  127.19    4.90
  -2   0   6  122.49    7.00
   1   0  -6    0.10    2.60
   1   0  -6   -0.80    1.40
  -1   0   6   -0.50    2.60
  -1   0   6   -0.40    6.90
   0   0  -6   42.60    3.50
   0   0  -6   53.29    4.40
   0   0   6   42.10    4.00
  -1   0  -6   81.79    5.20
  -1   0  -6   77.09    4.90
   1   0   6   79.59    5.20
  -2   0  -6   78.29    4.90
  -2   0  -6   72.89    5.10
   2   0   6   83.69    5.10
  -3   0  -6   56.19    4.20
  -3   0  -6   53.89    4.90
   3   0   6   52.09    4.40
  -4   0  -6  122.49    7.40
  -4   0  -6  117.49    5.40
   4   0   6  123.39    5.80
  -5   0  -6    3.00    3.00
  -5   0  -6   -0.70    1.90
   5   0   6    2.60    8.00
   5   0   6   -0.10    1.90
  -6   0  -6   24.20    2.60
  -6   0  -6   23.60    3.40
  -6   0  -6   21.00    4.20
   6   0   6   -0.30    8.70
  -7   0  -6    6.50    4.00
  -7   0  -6    7.80    3.00
   7   0   6    2.50   10.00
  -8   0  -6    2.00    4.20
  -8   0  -6    1.80    3.10
   8   0   6    3.30   10.90
  -9   0  -6    0.60    3.40
  -9   0  -6   -1.90    4.40
   9   0   6    4.50   13.30
 -10   0  -6    8.90    4.20
 -10   0  -6    1.80    5.30
  10   0   6    1.00   14.30
 -11   0  -6   17.20    6.50
  11   0   6    9.70   15.90
 -12   0  -6    9.40    6.70
  12   0   6   -2.30   16.00
  10  -1  -6    3.00    5.10
  10  -1  -6    4.60   11.70
 -10   1   6   -2.30    6.30
   9  -1  -6    8.70   10.60
   9  -1  -6    6.50    5.20
  -9   1   6    7.90    5.50
   8  -1  -6   46.40    6.60
   8  -1  -6   39.50   12.10
  -8   1   6   59.09    8.10
   7  -1  -6   54.19   12.30
   7  -1  -6   49.20    6.20
  -7   1   6   46.00    6.90
   6  -1  -6   58.79    6.20
   6  -1  -6   68.69   11.30
  -6   1   6   75.69    7.40
   5  -1  -6   12.00    6.70
   5  -1  -6   11.10    3.90
  -5   1   6    7.60    3.80
  -5   1   6    8.40    2.90
   4  -1  -6    0.30    4.70
   4  -1  -6   -2.30    2.90
  -4   1   6   -0.70    2.00
  -4   1   6    0.10    2.90
   3  -1  -6    3.90    2.80
  -3   1   6    0.50    2.80
  -3   1   6    3.30    1.80
  -3   1   6    0.80    7.00
   2  -1  -6   21.60    2.40
   2  -1  -6   20.80    3.80
  -2   1   6   14.90    3.50
   1  -1  -6   57.19    4.00
   1  -1  -6   60.59    5.00
  -1   1   6   58.89    5.10
   0  -1  -6  147.19    6.30
   0  -1  -6  144.69    6.90
   0   1   6  151.38    7.20
  -1  -1  -6  291.17   10.30
  -1  -1  -6  295.97   10.30
   1   1   6  277.37   10.60
  -2  -1  -6   13.50    2.80
  -2  -1  -6   17.80    2.70
   2   1   6   17.10    3.00
   2   1   6    1.20    5.90
  -3  -1  -6   71.69    5.30
  -3  -1  -6   59.89    4.10
   3   1   6   67.29    4.60
  -4  -1  -6  645.94   18.90
  -4  -1  -6  648.14   20.80
   4   1   6  632.04   19.80
  -5  -1  -6    6.70    1.80
  -5  -1  -6    4.10    2.80
   5   1   6   -1.00    7.30
   5   1   6    6.90    2.40
  -6  -1  -6   97.89    7.30
  -6  -1  -6   94.49    6.30
  -6  -1  -6   99.49    4.30
  -7  -1  -6    9.50    3.90
  -7  -1  -6   14.50    3.60
   7   1   6   -0.70    9.00
  -8  -1  -6   -5.10    2.90
  -8  -1  -6    1.80    4.00
   8   1   6   -2.60   10.10
  -9  -1  -6   30.90    5.10
  -9  -1  -6   31.00    5.90
   9   1   6    5.60   13.90
 -10  -1  -6   41.90    6.70
 -10  -1  -6   45.70    6.00
  10   1   6   11.30   14.40
 -11  -1  -6    0.00    5.40
 -11  -1  -6    1.10    4.50
  11   1   6    0.60   14.40
 -12  -1  -6   73.59    9.30
  12   1   6    0.10   15.20
  10  -2  -6    1.30    5.40
 -10   2   6   -3.40    5.10
   9  -2  -6    2.80    4.40
  -9   2   6    1.80    5.60
   8  -2  -6   -0.40    4.30
   8  -2  -6   -0.90    8.40
  -8   2   6   -0.20    4.90
   7  -2  -6   30.10    5.50
   7  -2  -6   17.90    9.10
  -7   2   6   21.30    5.20
   6  -2  -6   70.09    6.90
   6  -2  -6   62.99   11.00
  -6   2   6   66.09    6.80
   5  -2  -6    0.00    5.20
   5  -2  -6    0.10    3.60
  -5   2   6    1.90    3.40
  -5   2   6    1.00    2.60
   4  -2  -6    0.90    4.80
   4  -2  -6   -0.40    3.00
  -4   2   6    4.70    2.50
  -4   2   6    1.90    3.20
   3  -2  -6   67.59    5.70
   3  -2  -6   65.29    8.00
  -3   2   6   61.69    5.80
  -3   2   6   66.49    4.60
   2  -2  -6  408.86   15.00
   2  -2  -6  434.36   14.00
  -2   2   6  436.46   15.10
   1  -2  -6   91.49    5.20
   1  -2  -6   97.59    6.10
  -1   2   6   89.29    6.00
   0  -2  -6   47.40    4.10
   0  -2  -6   53.69    4.30
   0   2   6   53.69    5.00
  -1  -2  -6    5.80    2.40
  -1  -2  -6    2.00    2.30
   1   2   6    3.20    2.60
   1   2   6   -0.20    4.80
  -2  -2  -6    2.40    2.50
  -2  -2  -6    2.20    2.10
   2   2   6   -1.10    5.00
  -3  -2  -6    1.60    1.80
  -3  -2  -6   -0.60    2.40
   3   2   6    4.60    2.60
   3   2   6    2.40    5.30
  -4  -2  -6   -0.30    1.60
  -4  -2  -6    2.00    2.70
   4   2   6    5.80    7.50
   4   2   6    1.30    2.40
  -5  -2  -6  221.88   10.10
  -5  -2  -6  213.08    7.00
  -5  -2  -6  219.28    9.30
   5   2   6  234.18    9.40
  -6  -2  -6   -1.10    2.60
  -6  -2  -6    2.20    3.10
   6   2   6   -4.80    8.70
  -7  -2  -6    1.70    3.10
  -7  -2  -6    0.80    3.30
   7   2   6    0.90    9.90
  -8  -2  -6   47.80    6.00
  -8  -2  -6   55.09    6.20
  -9  -2  -6   55.19    6.20
  -9  -2  -6   48.40    6.60
 -10  -2  -6   40.50    6.10
 -10  -2  -6   35.20    6.30
 -11  -2  -6   -1.40    5.20
 -11  -2  -6    4.10    4.40
  11   2   6    0.50   15.40
 -12  -2  -6   51.99    7.80
 -12  -2  -6   60.09    8.40
   9  -3  -6    7.50    5.60
  -9   3   6    3.30    5.50
   8  -3  -6   -5.40    4.10
  -8   3   6    2.10    4.80
   7  -3  -6   11.30    4.70
  -7   3   6    5.40    4.30
   6  -3  -6   43.60    5.80
   6  -3  -6   47.90   12.00
  -6   3   6   42.10    6.00
  -6   3   6   36.50    4.80
   5  -3  -6   -1.00    3.90
   5  -3  -6   -2.40    5.10
  -5   3   6    1.50    2.80
  -5   3   6   -0.10    3.10
   4  -3  -6   10.70    3.60
   4  -3  -6    8.10    5.10
  -4   3   6   10.10    3.70
  -4   3   6    9.40    2.90
   3  -3  -6    6.10    3.00
   3  -3  -6    9.00    4.30
  -3   3   6    7.30    2.70
  -3   3   6    6.90    3.20
   2  -3  -6  267.47   11.10
   2  -3  -6  270.97   10.20
   2  -3  -6  273.37   12.30
  -2   3   6  257.17   10.90
   1  -3  -6  214.78    8.80
   1  -3  -6  217.78    9.40
  -1   3   6  221.28    9.60
   0  -3  -6   -0.10    2.20
   0  -3  -6   -2.90    2.40
   0   3   6   -1.60    3.50
   0   3   6   -0.90    2.70
  -1  -3  -6    2.50    2.40
  -1  -3  -6    5.00    2.50
   1   3   6   -1.80    3.70
   1   3   6    2.10    2.70
  -2  -3  -6  276.27   10.70
  -2  -3  -6  273.67    9.60
   2   3   6  267.87   10.60
  -3  -3  -6  433.56   13.60
  -3  -3  -6  432.16   15.30
   3   3   6  465.75   15.30
  -4  -3  -6  424.36   15.30
  -4  -3  -6  426.26   12.80
   4   3   6  431.96   14.90
  -5  -3  -6   20.40    3.80
  -5  -3  -6   26.90    3.90
  -6  -3  -6    1.20    3.10
  -6  -3  -6   -0.20    2.90
   6   3   6   -7.70    8.20
  -7  -3  -6   17.60    4.40
  -7  -3  -6   16.10    4.00
   7   3   6    2.80    9.50
  -8  -3  -6    0.30    3.80
  -8  -3  -6    0.80    3.80
   8   3   6    1.60   10.70
  -9  -3  -6    3.90    4.50
  -9  -3  -6   11.20    4.50
   9   3   6    0.30   12.10
 -10  -3  -6   -2.90    4.60
 -10  -3  -6    2.40    4.70
  10   3   6   -1.90   13.90
 -11  -3  -6   18.70    6.10
 -11  -3  -6   23.40    6.40
  11   3   6    1.90   14.00
 -12  -3  -6    4.80    6.10
 -12  -3  -6    3.50    5.40
  12   3   6   -9.90   13.70
   9  -4  -6   10.00    5.30
  -9   4   6    0.30    5.10
   8  -4  -6   20.70    6.10
  -8   4   6   11.80    5.50
   7  -4  -6    8.10    5.20
  -7   4   6   10.60    4.70
  -7   4   6    1.10    3.90
   6  -4  -6   25.50    5.40
  -6   4   6   31.70    5.40
  -6   4   6   26.10    4.70
   5  -4  -6    3.10    3.70
  -5   4   6    1.50    3.50
  -5   4   6    0.70    3.20
   4  -4  -6    4.10    3.50
  -4   4   6   11.40    3.80
  -4   4   6    8.30    3.30
   3  -4  -6   33.50    4.80
  -3   4   6   21.70    3.70
  -3   4   6   24.30    4.10
   2  -4  -6  131.69    7.60
   2  -4  -6  114.09    6.60
  -2   4   6  104.49    7.00
   1  -4  -6   26.00    3.60
   1  -4  -6   22.50    3.90
  -1   4   6   26.10    4.10
   0  -4  -6   40.60    4.40
   0  -4  -6   35.10    4.20
   0   4   6   33.20    4.30
  -1  -4  -6  120.89    6.20
  -1  -4  -6  124.39    7.00
  -2  -4  -6   55.29    5.30
  -2  -4  -6   64.29    4.30
   2   4   6   55.99    5.30
  -3  -4  -6   95.39    4.70
  -3  -4  -6   84.79    6.30
   3   4   6  104.99    6.60
  -4  -4  -6   32.30    2.80
  -4  -4  -6   34.30    4.30
   4   4   6   40.30    4.20
  -5  -4  -6   22.90    3.90
  -5  -4  -6   22.70    4.00
   5   4   6    5.00    7.70
  -6  -4  -6    3.30    3.50
  -6  -4  -6    7.40    3.50
   6   4   6    4.70    8.80
  -7  -4  -6    8.70    3.80
  -7  -4  -6    7.40    3.80
   7   4   6    0.60    9.60
  -8  -4  -6    2.60    4.20
  -8  -4  -6   -0.40    3.70
   8   4   6   -6.50   10.60
  -9  -4  -6   -0.40    4.50
  -9  -4  -6   -0.20    4.00
   9   4   6    3.80   13.20
 -10  -4  -6   -1.00    5.20
 -10  -4  -6    0.10    4.70
  10   4   6   -6.40   11.40
 -11  -4  -6    4.30    5.50
 -11  -4  -6   -4.20    4.80
  11   4   6    2.80   14.30
 -12  -4  -6    1.60    5.50
 -12  -4  -6   -3.60    5.30
  12   4   6   -4.00   16.40
   9  -5  -6    0.30    5.50
  -9   5   6    5.60    5.80
   8  -5  -6   -4.20    4.60
  -8   5   6    4.90    5.10
  -8   5   6    0.90    4.60
   7  -5  -6   17.70    6.10
  -7   5   6   25.10    5.20
  -7   5   6   29.10    5.90
   6  -5  -6   35.30    6.40
  -6   5   6   40.90    5.90
  -6   5   6   33.60    5.50
   5  -5  -6   19.10    5.00
  -5   5   6   21.10    4.70
  -5   5   6   17.50    4.40
   4  -5  -6   -1.00    3.70
  -4   5   6   -1.00    3.10
  -4   5   6   -0.80    3.40
   3  -5  -6    8.80    4.00
  -3   5   6   19.70    3.80
  -3   5   6    6.20    3.60
   2  -5  -6   62.99    5.80
   2  -5  -6   53.89    5.40
  -2   5   6   55.09    5.50
   1  -5  -6    2.10    2.80
   1  -5  -6   -1.80    2.90
  -1   5   6    2.90    3.10
   0  -5  -6   80.49    6.00
   0  -5  -6   80.69    6.10
   0   5   6   83.39    6.50
  -1  -5  -6    0.50    2.40
  -1  -5  -6    2.30    2.60
   1   5   6   -1.80    2.80
  -2  -5  -6  725.73   23.50
  -2  -5  -6  725.13   22.00
   2   5   6  722.23   23.30
  -3  -5  -6  163.88    6.90
  -3  -5  -6  175.38    8.90
   3   5   6  183.18    9.00
  -4  -5  -6   11.20    3.50
  -4  -5  -6   11.50    2.10
   4   5   6    9.90    3.30
   4   5   6   -0.50    5.70
  -5  -5  -6   18.60    3.90
  -5  -5  -6   20.20    3.90
  -6  -5  -6    0.70    3.20
  -6  -5  -6   -1.80    3.00
   6   5   6    2.10    8.40
  -7  -5  -6   -4.60    3.50
  -7  -5  -6    5.30    3.70
   7   5   6    0.50    9.70
  -8  -5  -6    5.30    4.50
  -8  -5  -6    4.10    4.00
   8   5   6   -3.40   10.80
  -9  -5  -6    5.00    4.50
  -9  -5  -6   -1.10    4.60
   9   5   6   -3.80   11.80
 -10  -5  -6   -1.40    4.70
 -10  -5  -6    0.70    4.60
  10   5   6    6.70   14.50
 -11  -5  -6    1.30    5.20
 -11  -5  -6   -1.40    5.90
  11   5   6   -1.90   14.50
 -12  -5  -6   18.00    7.50
 -12  -5  -6   24.90    6.70
  12   5   6   -3.40   13.90
   8  -6  -6   -1.10    5.20
  -8   6   6   -3.10    4.80
  -8   6   6    2.50    4.70
   7  -6  -6    5.60    4.90
  -7   6   6   -0.70    4.30
  -7   6   6    0.10    4.70
   6  -6  -6   13.00    5.20
  -6   6   6    5.60    4.60
  -6   6   6    4.40    3.90
   5  -6  -6    7.00    4.50
  -5   6   6    9.80    4.20
  -5   6   6    7.00    4.10
   4  -6  -6    5.40    4.10
  -4   6   6    7.60    3.90
  -4   6   6    0.20    3.60
   3  -6  -6    2.30    3.70
  -3   6   6    5.00    3.40
  -3   6   6    5.60    3.50
   2  -6  -6   37.40    4.70
   2  -6  -6   27.60    4.50
  -2   6   6   39.60    5.20
   1  -6  -6    2.00    3.00
   1  -6  -6    6.50    3.30
  -1   6   6    1.70    3.30
   0  -6  -6   -2.50    2.50
   0  -6  -6    2.70    3.00
   0   6   6   -0.20    3.10
  -1  -6  -6  241.98   10.90
  -1  -6  -6  247.98   10.10
   1   6   6  246.18   11.20
  -2  -6  -6   78.59    5.40
  -2  -6  -6   71.29    6.30
   2   6   6   68.79    6.40
  -3  -6  -6   25.50    4.00
  -3  -6  -6   33.10    3.40
   3   6   6   28.30    4.60
  -4  -6  -6   57.89    4.20
  -4  -6  -6   54.49    5.40
   4   6   6   65.99    6.10
  -5  -6  -6    8.70    3.60
  -5  -6  -6    5.60    3.40
   5   6   6    0.10    6.70
  -6  -6  -6    2.70    3.60
  -6  -6  -6    1.40    3.30
   6   6   6    5.00    8.70
  -7  -6  -6   15.50    4.70
  -7  -6  -6   14.60    4.20
   7   6   6    1.40    9.90
  -8  -6  -6   34.10    5.50
  -8  -6  -6   51.89    7.00
  -9  -6  -6    6.80    5.30
  -9  -6  -6   10.50    4.60
   9   6   6   -1.80   12.10
 -10  -6  -6   -1.70    4.70
 -10  -6  -6   -5.50    5.70
  10   6   6   -0.20   14.40
 -11  -6  -6    2.10    6.20
 -11  -6  -6    3.00    5.40
  11   6   6   -6.60   14.20
   8  -7  -6    6.50    6.40
  -8   7   6   -1.70    5.30
   7  -7  -6   13.40    5.60
  -7   7   6   21.30    5.80
  -7   7   6   21.40    5.50
   6  -7  -6    1.30    5.20
  -6   7   6    1.40    4.40
  -6   7   6   -7.20    3.80
   5  -7  -6   33.50    6.50
  -5   7   6   32.50    5.60
  -5   7   6   31.70    5.80
   4  -7  -6   81.89    7.80
  -4   7   6   74.79    6.90
  -4   7   6   75.09    7.30
   3  -7  -6    6.60    4.50
  -3   7   6   13.80    4.30
  -3   7   6   13.60    4.20
   2  -7  -6   -3.10    3.70
   2  -7  -6    0.80    3.70
  -2   7   6   -1.80    3.30
   1  -7  -6   17.20    4.40
   1  -7  -6   14.20    4.10
  -1   7   6   13.80    4.30
   0  -7  -6   14.20    3.60
   0  -7  -6   12.70    3.80
   0   7   6   19.40    4.00
  -1  -7  -6   22.50    3.90
  -1  -7  -6   36.30    5.10
   1   7   6   24.90    4.60
  -2  -7  -6   71.69    5.70
  -2  -7  -6   64.99    6.30
   2   7   6   70.29    6.30
  -3  -7  -6    5.80    2.70
  -3  -7  -6    2.20    3.30
   3   7   6    4.10    3.70
   3   7   6    0.10    4.90
  -4  -7  -6   68.69    6.60
  -4  -7  -6   70.79    5.00
   4   7   6   64.39    6.40
  -5  -7  -6   25.40    4.80
  -5  -7  -6   20.50    4.40
   5   7   6   17.90    4.20
   5   7   6    2.50    6.70
  -6  -7  -6    3.00    4.00
  -6  -7  -6    1.70    3.70
   6   7   6   -6.60    7.10
  -7  -7  -6   49.40    6.90
  -7  -7  -6   34.50    5.40
  -8  -7  -6   14.50    5.60
  -8  -7  -6   20.10    5.20
   8   7   6    0.40   11.20
  -9  -7  -6   66.59    7.80
  -9  -7  -6   64.39    8.70
 -10  -7  -6    2.30    4.80
 -10  -7  -6   -3.50    5.90
  10   7   6   -6.70   12.60
 -11  -7  -6   -0.40    6.30
 -11  -7  -6    4.30    5.30
  11   7   6   -3.20   13.80
   7  -8  -6    7.90    6.10
  -7   8   6    5.50    5.50
   6  -8  -6   -0.40    5.30
  -6   8   6    4.00    5.10
   5  -8  -6   -1.50    4.40
  -5   8   6    6.20    4.80
  -5   8   6    2.90    4.30
   4  -8  -6   25.90    5.60
  -4   8   6   25.10    5.70
  -4   8   6   23.30    4.80
   3  -8  -6  105.89    9.10
  -3   8   6  115.79    9.50
  -3   8   6  117.59    8.30
   2  -8  -6  108.99    9.20
   2  -8  -6  127.09    9.10
  -2   8   6  125.29    8.70
   1  -8  -6    2.10    4.00
   1  -8  -6    3.80    3.70
  -1   8   6    4.00    3.80
   0  -8  -6   10.60    4.00
   0  -8  -6    7.40    3.70
   0   8   6    9.60    3.80
  -1  -8  -6  121.19    8.00
  -1  -8  -6  111.99    8.40
   1   8   6  129.59    8.60
  -2  -8  -6  106.79    7.20
  -2  -8  -6  104.19    8.10
   2   8   6   94.29    7.70
  -3  -8  -6   65.09    5.90
  -3  -8  -6   77.09    7.20
   3   8   6   79.79    7.50
  -4  -8  -6    6.60    4.10
   4   8   6   10.40    4.40
  -5  -8  -6   31.60    5.50
   5   8   6   41.60   10.00
   5   8   6   42.20    6.00
  -6  -8  -6   -0.70    4.40
  -6  -8  -6    0.80    3.90
   6   8   6    1.90    7.30
  -7  -8  -6   19.70    5.80
  -7  -8  -6   19.30    5.20
   7   8   6   14.60    9.80
  -8  -8  -6   29.90    6.80
  -8  -8  -6   25.70    5.70
  -9  -8  -6   27.30    6.00
  -9  -8  -6   32.30    7.50
   9   8   6    5.40   13.00
 -10  -8  -6    3.70    6.50
 -10  -8  -6    5.80    5.40
  10   8   6   -7.20   12.80
   6  -9  -6    9.00    6.40
  -6   9   6    3.80    5.40
   5  -9  -6    7.20    5.00
  -5   9   6    6.20    5.20
   4  -9  -6   -1.00    4.80
  -4   9   6   -2.60    5.00
  -4   9   6    2.80    4.00
   3  -9  -6    7.10    4.50
  -3   9   6   -1.00    3.80
  -3   9   6    2.50    4.70
   2  -9  -6    5.90    4.80
  -2   9   6    6.60    4.90
  -2   9   6    8.60    4.40
   1  -9  -6    1.90    4.00
   1  -9  -6    0.60    3.60
  -1   9   6    7.50    4.20
   0  -9  -6    0.30    3.70
   0  -9  -6    3.70    4.20
   0   9   6    6.80    4.10
  -1  -9  -6   34.70    5.50
  -1  -9  -6   38.40    5.40
   1   9   6   36.90    5.80
  -2  -9  -6  404.96   17.00
  -2  -9  -6  385.16   15.60
   2   9   6  440.86   16.80
  -3  -9  -6   -0.70    3.70
  -3  -9  -6   -0.80    3.10
   3   9   6   -4.90    4.00
  -4  -9  -6    0.80    4.20
   4   9   6   -0.70    4.10
  -5  -9  -6   68.19    7.50
   5   9   6   60.09    6.90
  -6  -9  -6    3.80    4.60
  -6  -9  -6    1.30    4.90
  -7  -9  -6    3.20    5.70
  -7  -9  -6    0.80    4.60
   7   9   6    3.60    8.30
  -8  -9  -6   -3.20    4.50
  -8  -9  -6   -7.20    5.30
   8   9   6    4.80   10.00
  -9  -9  -6    8.10    5.40
  -9  -9  -6    3.30    6.30
   9   9   6    3.10   12.50
   5 -10  -6    1.40    5.60
  -5  10   6   -2.60    5.40
   4 -10  -6   13.40    5.90
  -4  10   6    5.80    5.80
   3 -10  -6    7.00    5.60
  -3  10   6    1.00    5.40
   2 -10  -6   22.50    5.70
  -2  10   6   18.90    4.90
  -2  10   6   26.40    6.20
   1 -10  -6   18.30    5.30
   1 -10  -6   19.40    5.70
  -1  10   6   31.70    5.70
   0 -10  -6    9.70    4.40
   0 -10  -6   10.10    5.00
   0  10   6   17.60    4.70
  -1 -10  -6   30.50    5.90
  -1 -10  -6   26.20    5.00
   1  10   6   38.90    6.10
  -2 -10  -6  241.28   11.60
  -2 -10  -6  213.98   12.50
   2  10   6  232.58   12.10
  -3 -10  -6   11.30    5.40
  -3 -10  -6   24.90    5.70
   3  10   6   22.80    5.30
  -4 -10  -6   25.90    5.80
   4  10   6   28.70    6.10
  -5 -10  -6   -6.40    4.20
   5  10   6    8.70    4.80
  -6 -10  -6    0.90    4.80
  -6 -10  -6    2.70    4.60
   6  10   6    0.70    4.70
  -7 -10  -6    5.80    6.10
  -7 -10  -6    3.40    5.10
  -8 -10  -6   37.60    7.30
  -8 -10  -6   30.70    7.80
   4 -11  -6   -3.80    4.70
  -4  11   6   -1.90    5.20
   3 -11  -6    6.60    4.90
  -3  11   6    7.70    5.90
   2 -11  -6   17.60    5.60
  -2  11   6   24.50    6.10
   1 -11  -6   24.30    6.00
   1 -11  -6   20.40    6.20
  -1  11   6   35.10    7.30
  -1  11   6   26.30    5.50
   0 -11  -6    2.30    5.20
   0 -11  -6    7.40    4.90
   0  11   6    1.80    4.30
  -1 -11  -6    1.70    3.80
  -1 -11  -6   -4.50    4.00
   1  11   6   -3.00    4.10
  -2 -11  -6   86.59    8.80
  -2 -11  -6   75.39    7.40
   2  11   6   72.79    7.50
  -3 -11  -6    6.70    4.90
   3  11   6    4.80    4.80
  -4 -11  -6   -0.20    4.60
   4  11   6   -8.10    4.30
  -5 -11  -6   30.10    6.30
   5  11   6   20.40    5.70
  -6 -11  -6   10.60    5.20
   6  11   6   10.10    5.50
  -7 -11  -6    1.90    6.10
  -7 -11  -6   15.90    5.90
   7  11   6   10.60    5.90
   2 -12  -6   11.80    5.60
  -2  12   6    4.10    5.40
   1 -12  -6    1.20    4.70
  -1  12   6    6.60    5.90
   0 -12  -6    2.90    5.10
   0 -12  -6   10.40    5.00
  -1 -12  -6   -1.20    4.10
  -1 -12  -6   -0.70    5.10
   1  12   6    5.70    4.70
  -2 -12  -6    0.00    4.50
  -2 -12  -6    0.50    4.50
   2  12   6   -1.10    4.20
  -3 -12  -6    9.10    5.40
   3  12   6   18.50    5.40
  -4 -12  -6    8.10    5.20
   4  12   6    5.10    5.20
  -5 -12  -6    6.60    5.20
   5  12   6    3.80    5.30
   2  10  -7    7.40    6.00
   1  10  -7   23.20    6.70
  -1 -10   7   12.20   20.00
   0  10  -7   39.60    7.50
   0 -10   7    4.60   17.40
  -1  10  -7   42.50    7.50
   1 -10   7  -13.10   17.10
  -2  10  -7   17.70    5.70
   2 -10   7    7.60   18.50
  -3  10  -7   14.80    5.80
   3 -10   7   14.70   19.60
  -4  10  -7    0.10    5.30
  -4  10  -7    7.20    5.40
   4   9  -7   -3.40    5.50
  -4  -9   7   -4.60   17.90
   3   9  -7    4.40    5.10
  -3  -9   7    0.90   16.30
   2   9  -7   30.20    6.40
  -2  -9   7   -3.30   16.10
   1   9  -7   23.00    6.00
  -1  -9   7    4.40   18.20
  -1   9  -7   -3.20    4.60
   1  -9   7  -12.10   16.60
  -2   9  -7   14.20    5.10
   2  -9   7   -1.40   17.60
  -3   9  -7   -2.80    4.00
  -3   9  -7    2.10    4.30
   3  -9   7    6.80   17.80
  -4   9  -7   -1.50    4.40
  -4   9  -7    7.60    4.70
   4  -9   7    4.00   17.80
  -5   9  -7   -6.60    4.80
   5  -9   7   -9.50   15.30
   5  -9   7    4.00    4.60
  -6   9  -7    6.70    5.40
   6  -9   7   -2.60    4.20
   6  -9   7    1.20   16.90
   5   8  -7   -3.00    5.50
  -5  -8   7   -7.40   16.40
  -5  -8   7   -0.80    5.30
   4   8  -7    0.90    5.30
  -4  -8   7  -11.20   16.90
  -4  -8   7    7.10    5.30
   3   8  -7   13.80    5.30
  -3  -8   7    6.00   16.30
   2   8  -7    5.30    4.80
  -2  -8   7   -5.80   18.40
   1   8  -7    0.20    4.30
  -1  -8   7   -0.60   19.50
   0   8  -7   25.60    6.00
   0  -8   7   -5.30   18.00
  -1   8  -7    8.70    4.70
   1  -8   7    5.80   18.90
  -3   8  -7   18.90    5.00
  -3   8  -7   13.60    5.00
   3  -8   7   -1.10   17.60
  -4   8  -7   -0.50    4.30
  -4   8  -7    6.50    4.50
   4  -8   7   -5.10   14.20
  -5   8  -7   -0.80    4.70
   5  -8   7    1.30    4.90
   5  -8   7    6.40   16.90
  -6   8  -7    2.20    5.40
   6  -8   7    4.00   16.60
   6  -8   7   -5.30    4.50
  -7   8  -7   -1.70    5.60
   7  -8   7   11.60   17.00
   7  -8   7    4.00    5.40
  -8   8  -7    1.50    5.80
   8  -8   7    3.50    4.90
   6   7  -7    1.70    5.70
  -6  -7   7    6.10   16.30
  -6  -7   7    6.90    5.60
   5   7  -7    5.50    5.20
  -5  -7   7    6.50   15.30
  -5  -7   7   14.90    5.60
   4   7  -7    0.40    4.80
  -4  -7   7    2.40    4.60
  -4  -7   7   -1.10   16.70
   3   7  -7   83.19    8.10
  -3  -7   7   99.79    8.60
   2   7  -7   52.09    6.60
  -2  -7   7   47.70    5.80
  -2  -7   7    4.50   18.20
   1   7  -7    2.20    4.20
  -1  -7   7    2.00   18.40
  -2   7  -7  124.19    8.90
  -2   7  -7  140.19    8.30
  -3   7  -7   17.10    4.50
  -3   7  -7   11.70    4.60
   3  -7   7    2.30   15.00
  -4   7  -7    8.40    4.20
  -4   7  -7    3.50    3.90
   4  -7   7    6.80   17.40
  -5   7  -7  103.59    9.90
   5  -7   7  111.09    9.30
  -6   7  -7   14.60    5.60
   6  -7   7   21.50    5.40
   6  -7   7   -7.50   14.90
  -7   7  -7   -3.10    5.30
   7  -7   7    3.70   16.40
   7  -7   7    1.60    4.30
  -8   7  -7    3.40    5.60
   8  -7   7    0.20   15.70
   8  -7   7   12.10    5.00
  -9   7  -7   15.90    7.10
   9  -7   7    2.90    4.80
   7   6  -7    0.10   11.20
   7   6  -7   -2.90    5.10
  -7  -6   7   -3.90    4.90
   6   6  -7    1.80    4.60
  -6  -6   7   -8.00   15.60
  -6  -6   7    1.80    5.10
   5   6  -7    8.50    5.10
  -5  -6   7    7.10    4.90
  -5  -6   7  -10.20   16.20
   4   6  -7   30.90    5.90
  -4  -6   7   -1.20   18.20
  -4  -6   7   31.90    5.90
   3   6  -7    2.20    4.10
  -3  -6   7   -2.50    4.00
  -3  -6   7    3.40   17.50
   2   6  -7   21.00    5.00
  -2  -6   7    7.10   18.30
  -2  -6   7   26.70    5.00
   1   6  -7    0.10    3.90
  -1  -6   7    3.80    3.40
  -1  -6   7   -1.10   16.70
   0   6  -7   32.00    5.10
   0  -6   7    5.30   16.70
  -1   6  -7   32.10    5.10
  -1   6  -7   44.40    4.50
   1  -6   7   -3.90   16.50
  -2   6  -7  182.08    9.40
  -2   6  -7  202.88   10.60
  -3   6  -7   21.10    4.30
  -3   6  -7   13.60    3.90
   3  -6   7    2.60   13.90
  -4   6  -7  107.39    8.10
  -4   6  -7   91.29    7.80
  -5   6  -7   -5.90    3.80
   5  -6   7    7.80   14.20
   5  -6   7    2.30    4.20
  -6   6  -7   -1.60    4.20
   6  -6   7    0.10    3.60
   6  -6   7    2.40   16.10
  -7   6  -7   15.80    6.00
   7  -6   7   -1.20   15.60
   7  -6   7   13.50    4.70
  -8   6  -7    4.90    5.40
   8  -6   7   -0.50    4.30
   8  -6   7    5.90   16.30
  -9   6  -7   12.30    6.70
   9  -6   7    1.10   15.50
   9  -6   7    3.80    4.70
 -10   6  -7    6.70    6.30
  10  -6   7   11.20   17.20
   8   5  -7    6.70   12.00
   8   5  -7    3.00    5.10
  -8  -5   7    0.90    6.10
   7   5  -7   10.40   11.90
   7   5  -7    3.00    5.10
  -7  -5   7    8.40    5.70
   6   5  -7   -1.20    4.70
  -6  -5   7    5.00   15.60
  -6  -5   7   -0.80    5.10
   5   5  -7    7.50    4.80
  -5  -5   7   -1.20   14.20
  -5  -5   7    3.50    4.50
   4   5  -7    4.40    4.30
  -4  -5   7   -1.60    3.90
  -4  -5   7    7.90   17.30
   3   5  -7   -2.00    4.00
  -3  -5   7    3.30    3.80
  -3  -5   7   11.60   16.50
   2   5  -7    0.10    3.50
  -2  -5   7   -0.90    3.30
  -2  -5   7    6.70   15.60
   1   5  -7   16.20    4.40
  -1  -5   7    9.90   16.20
  -1  -5   7   20.70    3.90
   0   5  -7   13.40    3.70
   0  -5   7   15.50    3.30
   0  -5   7    2.20   14.90
  -1   5  -7   10.60    4.00
  -1   5  -7   14.10    3.20
   1  -5   7   -2.10   12.30
   1  -5   7   14.50    2.90
  -2   5  -7   52.69    5.10
  -2   5  -7   44.90    5.60
  -3   5  -7   32.80    4.80
  -3   5  -7   27.20    4.60
   3  -5   7   -4.70   12.70
  -4   5  -7    7.60    4.00
  -4   5  -7   11.00    3.60
   4  -5   7    2.60   13.40
  -5   5  -7   -0.90    3.90
  -5   5  -7    5.80    3.70
   5  -5   7   -6.80   14.10
   5  -5   7    3.60    3.40
  -6   5  -7    3.40    4.60
   6  -5   7   -9.30   14.50
   6  -5   7    7.40    4.00
  -7   5  -7   12.50    5.30
   7  -5   7   10.90    4.30
   7  -5   7   -4.60   14.90
  -8   5  -7    4.60    5.40
   8  -5   7    2.90    4.00
   8  -5   7   -6.00   13.60
  -9   5  -7   -2.90    5.20
   9  -5   7   15.60   17.00
   9  -5   7    0.50    4.00
 -10   5  -7    6.90    6.70
  10  -5   7    1.80   15.40
   8   4  -7    3.20   11.60
   8   4  -7    1.10    5.20
  -8  -4   7    5.10    6.20
   7   4  -7    2.50    5.10
   7   4  -7    4.20   10.30
  -7  -4   7    1.90    5.20
   6   4  -7   31.60    5.70
  -6  -4   7   -1.10   15.80
  -6  -4   7   30.00    6.70
   5   4  -7  187.08   10.80
  -5  -4   7  184.38   11.80
   4   4  -7   42.50    5.60
  -4  -4   7   11.90   15.60
  -4  -4   7   45.20    6.00
   3   4  -7   65.59    6.70
  -3  -4   7   84.29    7.40
   2   4  -7   35.10    5.00
  -2  -4   7   35.20    4.80
  -2  -4   7   -5.70   12.00
   1   4  -7  109.79    7.40
  -1  -4   7  115.39    7.40
   0   4  -7  207.58   10.00
   0   4  -7  209.78    7.90
   0  -4   7  200.38    9.00
  -1   4  -7   10.90    3.70
  -1   4  -7   14.30    2.90
   1  -4   7   14.80    3.00
   1  -4   7   -5.10   13.80
  -2   4  -7    3.10    2.80
  -2   4  -7    1.00    3.20
   2  -4   7    6.30   12.40
   2  -4   7    4.70    2.10
  -3   4  -7   51.69    5.20
  -3   4  -7   52.69    5.30
  -4   4  -7    1.10    2.90
  -4   4  -7   -1.60    3.40
   4  -4   7   -8.10   10.40
  -5   4  -7   -3.70    3.70
  -5   4  -7    8.80    3.30
   5  -4   7    1.30   13.60
  -6   4  -7   12.00    4.70
   6  -4   7   13.10    3.70
   6  -4   7    0.00   11.90
  -7   4  -7   -3.50    4.50
   7  -4   7   -9.20   12.30
   7  -4   7    6.00    3.50
  -8   4  -7   -1.40    5.10
   8  -4   7    6.40   16.50
   8  -4   7    0.70    3.50
  -9   4  -7   -3.00    5.50
   9  -4   7   -6.70   14.90
 -10   4  -7   13.70    6.30
  10  -4   7   -4.40   13.80
 -11   4  -7    6.40    6.10
  11  -4   7   -6.70   15.80
   9   3  -7   15.10   12.20
   9   3  -7    3.60    5.50
  -9  -3   7    8.90    7.10
   8   3  -7   -2.70    9.30
   8   3  -7   -1.20    4.90
  -8  -3   7   -6.80    5.60
   7   3  -7   34.50   12.90
   7   3  -7   12.00    5.20
  -7  -3   7   23.70    6.70
   6   3  -7   -3.30    3.90
   6   3  -7    3.50    8.30
  -6  -3   7   -2.20   15.10
  -6  -3   7    7.90    4.80
   5   3  -7    1.00    3.80
  -5  -3   7    6.00    4.40
  -5  -3   7    3.60   14.70
   4   3  -7    5.10    3.80
  -4  -3   7    1.00    3.50
  -4  -3   7   -8.40   13.00
   3   3  -7   -1.70    3.20
  -3  -3   7    1.70   13.50
  -3  -3   7   -4.70    3.30
   2   3  -7   41.90    5.30
  -2  -3   7   32.40    4.60
  -2  -3   7    3.40   13.50
   1   3  -7   58.89    4.00
  -1  -3   7   90.79    6.30
   0   3  -7  355.16   11.60
   0   3  -7  361.16   13.80
   0  -3   7  363.46   13.00
  -1   3  -7  272.07   10.90
  -1   3  -7  249.78    9.60
   1  -3   7  249.18    9.70
  -2   3  -7  120.29    6.70
  -2   3  -7  120.59    6.90
   2  -3   7  131.49    5.90
  -3   3  -7    1.40    2.90
  -3   3  -7    4.00    3.10
   3  -3   7   -8.90   10.10
   3  -3   7    4.00    1.90
  -4   3  -7   68.19    6.50
  -4   3  -7   75.69    6.30
  -5   3  -7   21.50    3.50
  -5   3  -7   14.70    4.20
   5  -3   7    5.60   11.10
  -6   3  -7   40.40    5.60
  -6   3  -7   39.60    4.40
   6  -3   7   41.90   16.30
  -7   3  -7    7.10    4.40
   7  -3   7   -1.70   13.60
   7  -3   7    5.00    3.30
  -8   3  -7   55.79    7.30
   8  -3   7   55.89    5.50
  -9   3  -7   -0.50    4.90
   9  -3   7   -3.60   15.70
 -10   3  -7   31.20    7.20
  10  -3   7   11.70   15.80
 -11   3  -7   -5.40    5.70
  11  -3   7   -0.80   12.60
   9   2  -7    5.90    5.80
   9   2  -7    1.80    9.80
  -9  -2   7    9.50    6.90
   8   2  -7   -3.80    4.80
   8   2  -7    2.40    9.70
  -8  -2   7    0.40    5.80
   7   2  -7    0.90    4.80
   7   2  -7    4.80    9.30
  -7  -2   7   -0.60    5.10
   6   2  -7    4.70    4.20
   6   2  -7    2.90    8.20
  -6  -2   7    1.70    4.30
   5   2  -7   10.20    4.60
  -5  -2   7   -4.50   12.50
  -5  -2   7   11.20    4.20
   4   2  -7   49.00    5.90
  -4  -2   7   60.69    6.70
   3   2  -7   15.00    4.20
  -3  -2   7    1.80   12.20
  -3  -2   7    9.00    3.50
   2   2  -7   49.90    5.30
  -2  -2   7   54.09    5.40
   1   2  -7   11.80    1.60
   1   2  -7    7.30    3.10
  -1  -2   7    0.60   10.70
  -1  -2   7    8.40    3.10
   0   2  -7   77.59    4.30
   0   2  -7   73.39    6.10
   0  -2   7   68.49    5.40
  -1   2  -7  104.99    5.60
  -1   2  -7   98.69    6.70
   1  -2   7  108.79    6.10
  -2   2  -7  336.77   12.30
  -2   2  -7  356.86   12.80
   2  -2   7  348.57   11.80
  -3   2  -7  101.29    6.70
  -3   2  -7  120.59    6.60
   3  -2   7  107.69    5.30
  -4   2  -7   49.90    4.60
  -4   2  -7   37.80    4.60
   4  -2   7   39.80    3.60
  -5   2  -7    1.00    2.70
  -5   2  -7    2.10    3.50
   5  -2   7    2.10    1.90
   5  -2   7    0.70   11.50
  -6   2  -7   20.40    3.40
  -6   2  -7   24.10    5.00
   6  -2   7   20.70   13.00
  -7   2  -7   11.20    4.50
  -7   2  -7   15.90    3.20
   7  -2   7    8.70   13.80
  -8   2  -7    9.10    4.80
   8  -2   7   -2.60   10.70
   8  -2   7   13.00    3.40
  -9   2  -7    4.10    5.20
   9  -2   7   -3.00   13.30
 -10   2  -7    7.00    5.80
  10  -2   7    1.40   14.20
 -11   2  -7    9.00    6.70
  11  -2   7    1.60   14.10
 -12   2  -7    1.70    6.80
  12  -2   7    2.10   15.00
   9   1  -7    1.10    4.70
   9   1  -7   -4.50    9.40
  -9  -1   7   -4.90    5.90
   8   1  -7    0.00    4.90
   8   1  -7    4.40    9.30
  -8  -1   7    7.60    5.50
   7   1  -7    6.30    5.00
   7   1  -7    9.30    9.10
  -7  -1   7    5.90    5.30
   6   1  -7    5.40    8.20
   6   1  -7    8.60    4.70
  -6  -1   7    3.70    4.30
   5   1  -7    0.10    7.20
   5   1  -7   -0.20    3.70
  -5  -1   7   -1.20    3.50
  -5  -1   7    2.20   11.30
   4   1  -7   -1.20    3.40
  -4  -1   7    1.70    3.40
  -4  -1   7    1.60   10.30
   3   1  -7    1.40    2.90
  -3  -1   7   -0.60    9.90
  -3  -1   7   -1.90    2.70
   2   1  -7    8.00    3.50
   2   1  -7    1.70    1.10
  -2  -1   7   -2.10    8.50
  -2  -1   7    3.00    3.00
   1   1  -7    4.00    3.00
   1   1  -7    0.60    1.40
  -1  -1   7    3.60    9.40
  -1  -1   7    0.60    2.60
   0   1  -7    4.90    3.20
   0   1  -7    4.10    1.90
   0  -1   7    3.80    2.70
   0  -1   7   -5.10    8.90
  -1   1  -7   13.30    2.60
  -1   1  -7   14.70    3.30
   1  -1   7   -1.60    8.90
   1  -1   7   14.70    2.90
  -2   1  -7  120.49    6.60
  -2   1  -7  104.89    6.10
   2  -1   7  118.99    5.90
  -3   1  -7  617.04   19.70
  -3   1  -7  641.14   20.30
   3  -1   7  628.84   19.20
  -4   1  -7  200.48    9.70
  -4   1  -7  191.38    8.10
   4  -1   7  198.58    7.80
  -5   1  -7  552.04   17.40
  -5   1  -7  525.05   18.90
   5  -1   7  541.15   16.90
  -6   1  -7   43.30    5.60
  -6   1  -7   52.79    4.40
   6  -1   7   18.20   11.60
   6  -1   7   35.30    3.50
  -7   1  -7    7.10    4.20
  -7   1  -7   10.10    2.70
   7  -1   7    1.30    9.20
   7  -1   7    5.90    2.30
  -8   1  -7    2.90    4.40
   8  -1   7   -6.10   11.20
  -9   1  -7   44.00    6.90
   9  -1   7   -8.20   11.50
 -10   1  -7   16.10    6.30
  10  -1   7   -3.90   12.80
 -11   1  -7   24.70    7.40
  11  -1   7    0.40   15.10
 -12   1  -7   51.39    9.20
  12  -1   7    1.60   14.60
   9   0  -7    8.60   10.20
   9   0  -7   11.70    5.60
  -9   0   7    8.40    6.10
   8   0  -7   14.80    5.60
   8   0  -7   22.10   11.30
  -8   0   7   17.40    6.10
   7   0  -7    7.20    4.90
   7   0  -7    7.00    8.40
  -7   0   7    7.20    5.10
   6   0  -7   12.90    8.30
   6   0  -7   16.40    4.70
  -6   0   7    9.50    4.80
   5   0  -7  192.18   16.90
   5   0  -7  188.08   10.20
  -5   0   7  182.48   10.70
   4   0  -7   11.00    3.90
  -4   0   7    3.20    3.10
   3   0  -7    5.30    3.10
  -3   0   7    0.30    8.70
  -3   0   7    7.60    3.30
  -3   0   7    4.30    2.70
   2   0  -7   51.89    3.30
   2   0  -7   63.29    5.70
  -2   0   7   60.59    5.50
   1   0  -7   34.90    4.40
   1   0  -7   32.00    2.80
  -1   0   7   30.60    4.40
   0   0  -7   83.49    5.80
   0   0  -7   79.89    4.50
   0   0   7   76.19    5.60
  -1   0  -7    6.80    2.30
  -1   0  -7    4.40    2.80
   1   0   7   -1.90    7.50
   1   0   7    7.60    2.70
  -2   0  -7   71.39    5.20
  -2   0  -7   82.09    5.40
   2   0   7   68.19    5.10
  -3   0  -7   94.19    5.60
  -3   0  -7   95.29    6.20
   3   0   7   93.69    5.70
  -4   0  -7  618.24   20.80
  -4   0  -7  617.84   19.40
   4   0   7  664.53   19.80
  -5   0  -7   53.69    5.60
  -5   0  -7   54.59    4.20
   5   0   7   44.50    3.90
  -6   0  -7   31.30    4.90
  -6   0  -7   51.69    4.10
   6   0   7   38.90    3.90
  -7   0  -7   19.70    4.70
   7   0   7   21.30    3.30
   7   0   7   -0.30    8.70
  -8   0  -7    0.30    4.20
   8   0   7    1.70    9.70
  -9   0  -7   12.70    5.60
  -9   0  -7   12.30    3.80
   9   0   7    4.40   12.80
 -10   0  -7   66.59    8.40
  10   0   7   13.40   14.80
 -11   0  -7    4.00    6.40
  11   0   7   -6.80   13.90
 -12   0  -7   17.60    7.70
  12   0   7    1.10   16.20
   9  -1  -7    7.90    5.50
  -9   1   7   -0.90    5.60
   8  -1  -7   12.60    5.30
   8  -1  -7   13.60   10.40
  -8   1   7   17.10    6.00
   7  -1  -7   -0.40    7.70
   7  -1  -7    5.40    4.40
  -7   1   7   -1.30    4.50
   6  -1  -7   12.80    4.30
   6  -1  -7   13.40    7.90
  -6   1   7    7.20    4.70
   5  -1  -7  371.36   21.80
   5  -1  -7  351.46   14.60
  -5   1   7  333.27   14.70
   4  -1  -7   29.70    4.70
   4  -1  -7   30.50    8.20
  -4   1   7   36.60    5.20
   3  -1  -7    6.80    3.30
  -3   1   7    0.80    7.00
  -3   1   7    8.40    3.60
  -3   1   7   13.20    2.30
   2  -1  -7  161.18    6.60
   2  -1  -7  152.78    8.40
  -2   1   7  182.08    9.00
   1  -1  -7   29.50    3.00
   1  -1  -7   32.80    4.30
  -1   1   7   36.60    4.50
   0  -1  -7   33.30    3.30
   0  -1  -7   35.10    4.10
   0   1   7   29.40    4.00
  -1  -1  -7   53.49    4.50
  -1  -1  -7   46.20    4.40
   1   1   7   55.09    5.00
  -2  -1  -7   13.10    2.80
  -2  -1  -7    9.00    2.80
   2   1   7   10.30    3.00
   2   1   7   -5.40    6.10
  -3  -1  -7   44.30    3.80
  -3  -1  -7   41.80    4.40
   3   1   7   39.10    4.10
  -4  -1  -7    1.40    2.10
  -4  -1  -7    4.10    3.00
   4   1   7    6.60    2.70
   4   1   7    1.80    7.70
  -5  -1  -7  751.42   21.90
  -5  -1  -7  736.63   24.40
   5   1   7  750.02   23.10
  -6  -1  -7    8.30    2.10
  -6  -1  -7    8.70    3.70
   6   1   7    5.30    2.60
   6   1   7   -3.30    8.30
  -7  -1  -7    2.10    3.60
  -7  -1  -7    0.70    2.90
   7   1   7   -3.80    8.30
  -8  -1  -7   39.40    4.90
  -8  -1  -7   38.80    6.00
  -9  -1  -7   19.70    5.30
  -9  -1  -7   23.30    4.70
   9   1   7   -3.10   12.70
 -10  -1  -7  122.09    9.10
 -10  -1  -7  110.49   10.70
 -11  -1  -7   14.30    6.60
  11   1   7    0.10   15.20
 -12  -1  -7   15.20    6.80
  12   1   7   -0.40   16.60
   9  -2  -7    1.70    5.20
  -9   2   7    2.40    5.50
   8  -2  -7   18.40    6.00
  -8   2   7   11.90    6.00
   7  -2  -7   50.79    7.00
  -7   2   7   42.60    6.70
   6  -2  -7   55.29   11.20
   6  -2  -7   55.39    6.70
  -6   2   7   53.79    6.90
   5  -2  -7  118.19    8.50
   5  -2  -7  110.49   12.10
  -5   2   7  101.79    8.30
   4  -2  -7   46.50    5.30
   4  -2  -7   47.50    8.60
  -4   2   7   39.60    5.10
  -4   2   7   37.80    3.90
   3  -2  -7    1.40    4.50
   3  -2  -7    1.30    3.00
   3  -2  -7    2.30    2.10
  -3   2   7   -0.90    3.10
   2  -2  -7   43.50    4.00
   2  -2  -7   54.39    5.30
  -2   2   7   39.70    4.80
   1  -2  -7  189.58    8.90
   1  -2  -7  203.88    8.00
  -1   2   7  181.18    8.90
   0  -2  -7    1.10    2.10
   0  -2  -7   -0.50    2.70
   0   2   7   -1.70    5.10
   0   2   7    1.70    3.00
  -1  -2  -7  168.18    7.60
  -1  -2  -7  162.88    7.50
   1   2   7  175.78    8.30
  -2  -2  -7   13.20    3.00
  -2  -2  -7   14.30    2.90
   2   2   7    9.60    3.10
  -3  -2  -7    7.10    2.30
  -3  -2  -7    7.40    3.10
   3   2   7   -5.10    5.60
   3   2   7    7.70    3.10
  -4  -2  -7   89.09    4.50
  -4  -2  -7   87.09    6.60
   4   2   7   88.19    5.80
  -5  -2  -7    1.10    1.70
  -5  -2  -7    4.50    3.30
   5   2   7   -2.20    6.90
   5   2   7    2.00    2.60
  -6  -2  -7    1.80    3.30
   6   2   7   -2.00    8.50
   6   2   7    1.90    2.50
  -7  -2  -7   67.39    6.20
  -7  -2  -7   65.89    6.60
  -8  -2  -7   -4.30    3.60
  -8  -2  -7    2.50    3.50
   8   2   7    0.70   10.90
  -9  -2  -7  239.58   13.50
  -9  -2  -7  257.57   12.20
 -10  -2  -7   96.49    8.70
 -10  -2  -7   95.09    9.50
 -11  -2  -7   38.70    6.30
 -11  -2  -7   38.50    7.20
  11   2   7   -1.40   16.10
 -12  -2  -7    4.80    5.90
 -12  -2  -7   13.00    6.00
  12   2   7   -8.20   14.20
   9  -3  -7    1.30    5.40
  -9   3   7   -9.70    5.40
   8  -3  -7   -1.60    4.30
  -8   3   7    3.80    5.20
   7  -3  -7    2.90    4.60
  -7   3   7    3.30    5.00
   6  -3  -7   29.90    5.90
  -6   3   7   35.60    5.90
   5  -3  -7   22.50    4.80
  -5   3   7   18.50    3.80
  -5   3   7   26.40    5.20
   4  -3  -7   11.70    5.80
   4  -3  -7    7.60    4.10
  -4   3   7    9.70    3.00
  -4   3   7    7.50    3.90
   3  -3  -7    1.00    2.90
   3  -3  -7    1.20    2.40
   3  -3  -7   -0.10    3.80
  -3   3   7   -0.90    3.20
   2  -3  -7    4.20    2.50
   2  -3  -7    4.80    3.80
   2  -3  -7    4.70    3.00
  -2   3   7    4.10    3.30
   1  -3  -7   16.80    3.70
   1  -3  -7   19.10    3.10
  -1   3   7   15.20    3.90
   0  -3  -7   64.99    5.60
   0  -3  -7   78.19    5.50
   0   3   7   71.59    6.10
  -1  -3  -7    7.90    2.80
  -1  -3  -7    8.60    2.80
   1   3   7   -1.70    4.50
   1   3   7    7.90    3.30
  -2  -3  -7  104.89    5.80
  -2  -3  -7  108.59    6.70
   2   3   7  103.79    6.80
  -3  -3  -7  173.28    7.10
  -3  -3  -7  176.58    8.50
   3   3   7  166.48    8.20
  -4  -3  -7    2.00    1.90
  -4  -3  -7    5.00    2.90
   4   3   7   -2.00    5.70
   4   3   7    4.10    2.90
  -5  -3  -7    3.50    3.10
  -5  -3  -7    1.50    1.50
   5   3   7    0.20    2.50
   5   3   7   -2.40    7.00
  -6  -3  -7   -2.30    3.20
   6   3   7   -2.10    2.60
   6   3   7    1.80    8.60
  -7  -3  -7   23.10    4.60
  -7  -3  -7   22.10    4.90
   7   3   7    0.90    9.60
  -8  -3  -7    0.70    3.70
  -8  -3  -7   -0.50    3.50
   8   3   7    8.30   12.40
  -9  -3  -7   39.10    6.40
  -9  -3  -7   33.60    5.70
   9   3   7   12.00   13.60
 -10  -3  -7   40.80    7.00
 -10  -3  -7   40.30    6.40
 -11  -3  -7    1.80    5.20
 -11  -3  -7   -1.10    5.50
  11   3   7   -5.00   15.50
 -12  -3  -7    6.60    6.10
 -12  -3  -7    6.30    5.90
  12   3   7    2.30   16.40
   9  -4  -7   -5.80    4.60
  -9   4   7   -2.90    5.60
   8  -4  -7    6.30    5.80
  -8   4   7   14.50    5.90
   7  -4  -7   24.10    5.80
  -7   4   7   19.40    5.80
   6  -4  -7    9.60    4.70
  -6   4   7    4.20    3.80
  -6   4   7    5.60    4.60
   5  -4  -7   12.90    4.60
  -5   4   7   17.90    4.10
  -5   4   7   15.40    4.30
   4  -4  -7    0.90    3.90
  -4   4   7    1.70    2.90
  -4   4   7   -1.80    3.70
   3  -4  -7   19.50    4.60
   3  -4  -7   28.20    4.00
  -3   4   7   20.50    4.30
   2  -4  -7    9.60    3.00
   2  -4  -7    9.50    3.60
  -2   4   7    8.40    3.40
   1  -4  -7  191.48    9.00
   1  -4  -7  180.38    8.50
  -1   4   7  195.48    9.50
   0  -4  -7   62.49    5.60
   0  -4  -7   52.99    5.10
   0   4   7   59.89    5.80
  -1  -4  -7  168.98    8.50
  -1  -4  -7  171.28    8.00
   1   4   7  172.98    8.80
  -2  -4  -7  560.84   17.70
  -2  -4  -7  544.45   18.80
   2   4   7  564.84   19.00
  -3  -4  -7   10.50    2.50
  -3  -4  -7   17.00    3.80
   3   4   7    1.60    5.10
   3   4   7   15.60    3.50
  -4  -4  -7   -1.00    2.60
  -4  -4  -7    1.00    1.60
   4   4   7   -2.90    2.60
   4   4   7   -0.40    6.00
  -5  -4  -7    2.10    3.20
   5   4   7    1.10    7.40
   5   4   7   -0.30    2.70
  -6  -4  -7    2.70    3.50
  -6  -4  -7   -1.30    3.20
   6   4   7   -2.50    8.30
   6   4   7   -1.20    2.70
  -7  -4  -7   -0.50    3.30
  -7  -4  -7   -3.20    3.30
   7   4   7   -5.70    8.70
  -8  -4  -7   18.60    5.20
  -8  -4  -7    7.00    4.30
   8   4   7   -4.60   11.10
  -9  -4  -7   19.20    5.30
  -9  -4  -7   12.00    5.20
   9   4   7   -3.80   11.70
 -10  -4  -7    1.50    5.10
 -10  -4  -7   -5.10    4.60
  10   4   7    6.20   14.90
 -11  -4  -7   -5.70    4.80
 -11  -4  -7   -3.80    5.00
  11   4   7   -9.80   14.40
 -12  -4  -7   19.10    7.00
 -12  -4  -7    4.60    5.90
  12   4   7   -1.40   14.60
   8  -5  -7    2.60    5.90
  -8   5   7    3.20    5.40
   7  -5  -7   -0.80    5.20
  -7   5   7    1.50    4.30
  -7   5   7   -2.00    4.40
   6  -5  -7   85.09    8.50
  -6   5   7   86.99    8.10
  -6   5   7   69.69    7.00
   5  -5  -7   16.50    5.20
  -5   5   7   15.10    4.20
  -5   5   7   20.30    5.20
   4  -5  -7    7.40    4.10
  -4   5   7   10.00    4.30
  -4   5   7   11.20    3.70
   3  -5  -7    0.30    3.20
   3  -5  -7    2.20    3.10
  -3   5   7    1.70    3.50
   2  -5  -7   56.29    5.70
   2  -5  -7   65.49    6.20
  -2   5   7   61.19    6.00
   1  -5  -7   29.70    4.10
   1  -5  -7   22.50    4.30
  -1   5   7   24.40    4.40
   0  -5  -7   21.70    3.80
   0  -5  -7   19.00    3.80
   0   5   7   16.50    4.10
  -1  -5  -7    0.90    2.80
  -1  -5  -7    4.00    2.60
   1   5   7    1.00    3.20
  -2  -5  -7    1.20    2.30
  -2  -5  -7    1.80    2.90
   2   5   7    1.60    2.90
   2   5   7    2.20    3.80
  -3  -5  -7  129.09    7.90
  -3  -5  -7  138.09    6.40
   3   5   7  134.29    7.90
  -4  -5  -7  143.39    6.10
  -4  -5  -7  146.49    8.60
   4   5   7  158.18    8.70
  -5  -5  -7    1.50    2.90
   5   5   7   -1.50    7.10
   5   5   7    0.10    2.90
  -6  -5  -7   13.50    3.90
  -6  -5  -7    7.00    3.70
   6   5   7    5.00    9.00
   6   5   7    8.40    3.70
  -7  -5  -7   11.40    4.50
  -7  -5  -7   10.00    4.30
   7   5   7   -2.80    9.30
  -8  -5  -7   -2.20    4.20
  -8  -5  -7    2.70    4.30
   8   5   7   -5.10   11.00
  -9  -5  -7   -0.60    4.70
  -9  -5  -7    0.80    4.30
   9   5   7    5.50   13.30
 -10  -5  -7   32.20    7.20
 -10  -5  -7   29.00    6.30
  10   5   7   -2.00   13.60
 -11  -5  -7    1.60    5.30
 -11  -5  -7   -2.10    4.60
  11   5   7    4.80   14.80
 -12  -5  -7   -2.50    6.10
   8  -6  -7   22.80    6.90
  -8   6   7   20.30    5.90
   7  -6  -7   -3.40    5.30
  -7   6   7   -1.80    4.60
  -7   6   7   -1.60    4.30
   6  -6  -7    0.10    5.30
  -6   6   7    3.80    4.50
  -6   6   7   -1.00    4.30
   5  -6  -7   40.20    6.70
  -5   6   7   43.40    6.00
  -5   6   7   31.70    5.50
   4  -6  -7   -0.30    4.40
  -4   6   7    3.90    4.20
  -4   6   7    5.20    3.80
   3  -6  -7    1.30    4.10
   3  -6  -7   -0.30    3.10
  -3   6   7   -2.90    3.30
  -3   6   7   -2.70    3.60
   2  -6  -7    2.90    4.00
   2  -6  -7    0.40    3.00
  -2   6   7    2.70    3.70
   1  -6  -7    8.60    3.50
   1  -6  -7    2.30    3.70
  -1   6   7   -2.20    3.30
   0  -6  -7   11.70    3.70
   0  -6  -7   15.20    3.80
   0   6   7    6.80    3.90
  -1  -6  -7   43.90    5.30
  -1  -6  -7   49.30    4.80
   1   6   7   35.30    5.00
  -2  -6  -7   45.90    4.40
  -2  -6  -7   42.80    5.30
   2   6   7   49.20    5.50
  -3  -6  -7  137.19    6.70
  -3  -6  -7  126.89    8.30
   3   6   7  141.39    8.40
  -4  -6  -7    6.80    3.40
  -4  -6  -7    1.10    2.10
   4   6   7   -1.30    6.00
   4   6   7    6.20    3.90
  -5  -6  -7   23.70    4.30
   5   6   7   18.60    4.30
  -6  -6  -7    7.60    3.90
  -6  -6  -7    9.00    4.10
   6   6   7    6.00    3.90
   6   6   7    0.80    8.60
  -7  -6  -7    4.50    3.80
  -7  -6  -7    3.80    4.40
   7   6   7   -5.30    9.60
  -8  -6  -7    1.70    4.70
  -8  -6  -7   -1.30    4.00
   8   6   7   -1.20   11.20
  -9  -6  -7   30.10    6.80
  -9  -6  -7   24.80    5.70
   9   6   7   -1.10   12.50
 -10  -6  -7   17.40    5.70
 -10  -6  -7   12.90    6.10
  10   6   7   -2.60   13.70
 -11  -6  -7   -2.60    6.40
 -11  -6  -7    6.70    5.70
  11   6   7    2.40   14.50
   7  -7  -7   11.90    6.40
  -7   7   7    2.90    5.00
  -7   7   7   -0.30    4.40
   6  -7  -7    9.90    5.90
  -6   7   7   16.20    5.20
  -6   7   7   19.40    5.20
   5  -7  -7   -0.90    4.70
  -5   7   7   -0.30    4.40
  -5   7   7    2.00    4.50
  -4   7   7   44.80    6.10
  -4   7   7   30.70    5.60
   3  -7  -7   -0.80    3.90
  -3   7   7    1.40    3.70
  -3   7   7    3.10    4.10
   2  -7  -7   62.59    6.90
   2  -7  -7   56.29    6.20
  -2   7   7   54.49    6.40
   1  -7  -7  132.79    8.80
   1  -7  -7  144.69    8.90
  -1   7   7  145.99    9.40
   0  -7  -7    1.00    3.40
   0  -7  -7    6.60    3.70
   0   7   7    1.00    3.80
  -1  -7  -7    0.40    3.00
  -1  -7  -7    0.40    2.80
   1   7   7   -0.70    3.50
  -2  -7  -7   -1.30    2.80
  -2  -7  -7   -3.60    3.10
   2   7   7    1.10    3.40
  -3  -7  -7    0.30    2.50
  -3  -7  -7   -2.20    3.20
   3   7   7    3.70    3.70
  -4  -7  -7   -4.70    3.20
   4   7   7   -3.20    3.60
   4   7   7   -2.10    6.80
  -5  -7  -7   29.30    4.90
   5   7   7   26.30    4.70
  -6  -7  -7   32.20    5.60
   6   7   7   23.60    4.80
  -7  -7  -7   -3.70    3.50
  -7  -7  -7    1.60    4.50
   7   7   7   -0.90    9.30
  -8  -7  -7  113.09   10.20
  -9  -7  -7    7.80    6.10
  -9  -7  -7   11.30    5.20
   9   7   7   -8.10   12.50
 -10  -7  -7   32.00    6.60
 -10  -7  -7   28.10    7.30
  10   7   7    2.20   14.20
 -11  -7  -7   13.60    7.30
 -11  -7  -7   13.60    6.20
  11   7   7    1.00   15.60
   7  -8  -7    5.60    5.70
  -7   8   7   -3.90    4.80
   6  -8  -7   -3.40    5.30
  -6   8   7    8.40    5.00
  -6   8   7   -1.00    4.90
   5  -8  -7   -0.80    5.20
  -5   8   7    1.30    4.60
  -5   8   7    2.20    4.60
   4  -8  -7   14.00    5.20
  -4   8   7    9.70    4.70
  -4   8   7    7.60    4.70
   3  -8  -7    3.80    4.90
  -3   8   7    0.60    4.20
  -3   8   7    3.00    4.30
   2  -8  -7    4.50    4.30
   2  -8  -7    6.20    4.40
  -2   8   7    5.50    4.20
   1  -8  -7   20.70    5.10
   1  -8  -7   21.30    4.80
  -1   8   7   18.80    4.70
   0  -8  -7   85.99    7.80
   0  -8  -7   82.29    7.30
   0   8   7   92.99    8.10
  -1  -8  -7   32.50    5.20
  -1  -8  -7   34.10    5.10
   1   8   7   33.00    5.50
  -2  -8  -7  216.78   11.70
  -2  -8  -7  205.88   10.30
   2   8   7  242.58   12.00
  -3  -8  -7    0.80    3.90
  -3  -8  -7    0.50    2.90
   3   8   7    5.00    3.90
  -4  -8  -7   11.70    4.50
   4   8   7    5.70    4.50
  -5  -8  -7   26.30    5.30
   5   8   7   30.40    5.70
  -6  -8  -7   14.90    4.80
   6   8   7   12.90    4.70
   6   8   7   -2.90    8.70
  -7  -8  -7   92.99    8.90
  -7  -8  -7  116.49    9.90
  -8  -8  -7   38.90    7.20
  -8  -8  -7   47.30    7.50
  -9  -8  -7   42.70    7.00
  -9  -8  -7   44.10    8.10
 -10  -8  -7   -1.20    6.30
 -10  -8  -7    7.20    5.40
  10   8   7   -7.90   13.90
   6  -9  -7    6.70    5.50
  -6   9   7    5.60    5.60
   5  -9  -7   -4.00    5.40
  -5   9   7    4.50    5.50
  -5   9   7    9.90    7.40
   4  -9  -7   19.80    6.00
  -4   9   7   14.30    5.10
  -4   9   7   18.10    5.90
   3  -9  -7    3.00    5.00
  -3   9   7    9.40    4.70
  -3   9   7    8.00    5.30
   2  -9  -7   27.30    6.10
   2  -9  -7   28.90    6.20
  -2   9   7   20.20    5.20
   1  -9  -7   43.80    6.60
   1  -9  -7   47.90    6.90
  -1   9   7   40.90    6.30
   0  -9  -7   48.70    6.40
   0  -9  -7   40.40    5.90
  -1  -9  -7   67.29    7.10
  -1  -9  -7   64.19    6.70
   1   9   7   56.19    7.00
  -2  -9  -7   99.19    7.40
  -2  -9  -7   81.39    8.10
   2   9   7   97.69    8.60
  -3  -9  -7    9.20    3.60
  -3  -9  -7    8.50    4.60
   3   9   7    4.70    4.40
  -4  -9  -7    2.50    4.20
   4   9   7    4.20    4.60
  -5  -9  -7   -1.50    4.50
   5   9   7    3.00    5.00
  -6  -9  -7   13.50    5.30
   6   9   7    3.80    4.70
  -7  -9  -7    9.80    5.20
  -7  -9  -7   10.60    5.80
   7   9   7    4.90    5.30
  -8  -9  -7   -1.70    5.00
  -8  -9  -7    2.30    5.80
  -9  -9  -7    5.70    5.60
  -9  -9  -7    0.30    6.50
   9   9   7   -1.60   12.70
   5 -10  -7   -1.30    5.80
  -5  10   7    0.40    5.70
   4 -10  -7    2.60    5.00
  -4  10   7    2.90    5.10
   3 -10  -7    6.20    4.60
  -3  10   7    4.90    4.70
  -3  10   7   11.90    5.70
   2 -10  -7    1.40    4.10
  -2  10   7   11.50    5.30
  -2  10   7   10.80    5.90
   1 -10  -7   46.60    7.00
   1 -10  -7   58.29    7.70
  -1  10   7   41.30    6.70
   0 -10  -7    8.90    4.80
   0 -10  -7   -0.40    4.20
   0  10   7    7.50    4.60
  -1 -10  -7    3.40    4.10
  -1 -10  -7    6.10    4.60
   1  10   7    8.70    5.10
  -2 -10  -7   29.30    5.40
  -2 -10  -7   40.40    6.30
   2  10   7   30.00    6.00
  -3 -10  -7   30.20    5.90
   3  10   7   30.80    5.90
  -4 -10  -7   12.10    5.60
   4  10   7    3.80    5.00
  -5 -10  -7    3.90    4.60
   5  10   7    4.30    5.40
  -6 -10  -7   47.80    7.40
   6  10   7   22.60    5.90
  -7 -10  -7    5.80    5.10
   7  10   7    5.60    5.50
  -8 -10  -7    1.80    5.00
  -8 -10  -7    6.50    6.50
   3 -11  -7    2.70    4.90
  -3  11   7    1.30    5.10
   2 -11  -7    3.70    5.40
  -2  11   7    7.60    8.00
  -2  11   7    3.20    5.80
   1 -11  -7    2.40    4.80
   1 -11  -7   -6.30    4.10
  -1  11   7    5.30    5.00
   0 -11  -7   15.20    4.60
   0 -11  -7    8.40    5.20
   0  11   7    1.70    4.40
  -1 -11  -7    3.30    4.10
  -1 -11  -7    5.30    5.40
   1  11   7   -2.20    4.50
  -2 -11  -7    4.20    5.10
  -2 -11  -7    5.10    4.30
   2  11   7    4.50    5.10
  -3 -11  -7    9.40    5.20
   3  11   7   14.00    5.40
  -4 -11  -7    4.20    4.90
   4  11   7    4.50    5.30
  -5 -11  -7    2.60    5.40
   5  11   7   -2.10    5.20
  -6 -11  -7   10.20    6.10
   6  11   7   10.80    5.70
  -7 -11  -7    1.20    5.20
   7  11   7    0.80    5.30
   1 -12  -7    4.90    5.60
  -1  12   7   15.70    6.40
   0 -12  -7    4.00    4.60
   0 -12  -7   -3.70    4.50
   0  12   7    2.90    4.90
  -1 -12  -7    9.10    4.80
  -1 -12  -7    3.50    5.50
   1  12   7    4.70    4.90
  -2 -12  -7    6.30    5.70
   2  12   7    6.50    5.30
  -3 -12  -7   20.10    6.50
   3  12   7   29.40    6.50
  -4 -12  -7   20.50    6.20
   4  12   7    7.40    5.60
   5  12   7    1.80    5.30
   0  10  -8   44.90    7.80
  -1  10  -8   18.40    6.70
  -2  10  -8    6.40    5.60
   3   9  -8    7.30    5.60
   2   9  -8   26.00    6.60
  -2  -9   8    1.90   18.40
   1   9  -8    8.40    5.40
  -1  -9   8   -0.70   18.40
   0   9  -8   98.89    9.50
  -1   9  -8  101.39    9.70
  -2   9  -8   23.00    5.80
   2  -9   8  -10.10   17.00
  -3   9  -8   10.90    5.60
   3  -9   8    4.60   19.10
  -4   9  -8    3.90    4.50
  -4   9  -8   -5.50    5.70
   4  -9   8    6.30   17.50
  -5   9  -8   -3.90    5.20
  -5   9  -8    7.10    5.20
   5  -9   8    3.10   16.80
   4   8  -8    1.80    5.20
  -4  -8   8    5.00   15.60
  -4  -8   8    6.60    7.90
   3   8  -8    4.70    5.10
  -3  -8   8   -1.80   14.60
   2   8  -8   36.50    7.00
  -2  -8   8   -1.40   17.20
   1   8  -8   13.30    5.60
  -1  -8   8   -5.40   17.70
   0   8  -8   10.00    5.10
   0  -8   8    7.40   18.80
  -1   8  -8    8.90    5.00
   1  -8   8    0.50   18.70
  -2   8  -8   -4.30    3.80
   2  -8   8   -0.80   18.70
  -3   8  -8   61.09    7.20
   3  -8   8    6.00   19.50
  -4   8  -8    3.00    4.80
  -4   8  -8   12.10    5.00
   4  -8   8    1.90   18.50
  -5   8  -8   16.20    5.50
  -5   8  -8    8.60    5.70
   5  -8   8  -12.80   16.00
  -6   8  -8   10.50    5.00
  -6   8  -8    2.00    5.90
   6  -8   8    2.90   16.60
  -7   8  -8   -3.90    6.10
   7  -8   8    5.70   16.30
   7  -8   8    5.80    5.20
   5   7  -8   16.60    6.20
  -5  -7   8    9.30    5.70
  -5  -7   8   -1.90   16.80
   4   7  -8   16.20    5.60
  -4  -7   8    6.30    4.80
  -4  -7   8    0.00   17.60
   3   7  -8    5.30    5.00
  -3  -7   8    6.80    4.70
  -3  -7   8    4.60   17.80
   2   7  -8   12.80    5.30
  -2  -7   8   -0.90   17.70
   1   7  -8    7.60    4.90
  -1  -7   8    2.40   18.40
  -1   7  -8    5.10    4.60
   1  -7   8   -1.30   18.10
  -2   7  -8   52.19    6.40
   2  -7   8    1.30   17.90
  -3   7  -8   35.40    5.60
  -3   7  -8   35.70    6.10
   3  -7   8   -7.60   17.80
  -4   7  -8    3.50    4.20
  -4   7  -8   -1.90    4.20
   4  -7   8    2.30   17.60
  -5   7  -8   -1.10    4.40
  -5   7  -8    1.70    3.80
   5  -7   8   -0.60   18.00
  -6   7  -8   35.20    5.80
  -6   7  -8   38.40    7.20
   6  -7   8   -0.40   17.00
  -7   7  -8    1.50    5.50
   7  -7   8    1.60   15.30
   7  -7   8   -2.60    4.50
  -8   7  -8   -3.50    5.80
   8  -7   8   -1.60   14.70
   8  -7   8    4.10    4.90
   6   6  -8   -1.50    5.20
  -6  -6   8    5.10    5.80
  -6  -6   8   13.50   18.00
   5   6  -8    7.90    5.30
  -5  -6   8   10.40    5.60
  -5  -6   8   -1.00   15.50
   4   6  -8   10.40    5.50
  -4  -6   8   -4.20   14.40
  -4  -6   8   18.60    5.70
   3   6  -8   17.40    5.40
  -3  -6   8   -7.00   16.00
  -3  -6   8   25.00    5.70
   2   6  -8   60.99    7.20
  -2  -6   8   72.39    7.20
   1   6  -8   53.29    6.60
  -1  -6   8   54.69    6.00
   0   6  -8    0.40    3.90
   0  -6   8    8.30   18.70
  -1   6  -8    6.40    4.30
   1  -6   8    9.00   18.50
  -2   6  -8   61.89    5.80
  -2   6  -8   51.79    6.20
  -3   6  -8   12.00    4.30
  -3   6  -8   14.60    4.60
   3  -6   8    6.50   15.50
  -4   6  -8   -0.20    4.10
  -4   6  -8   -0.90    4.10
   4  -6   8   11.00   18.70
  -5   6  -8   37.00    5.60
  -5   6  -8   31.60    5.80
   5  -6   8   -0.10   17.00
  -6   6  -8    8.80    4.20
  -6   6  -8    3.60    4.60
   6  -6   8   -6.60   16.10
  -7   6  -8    9.60    4.30
  -7   6  -8    0.40    5.00
   7  -6   8   10.40   16.60
   7  -6   8    7.90    5.00
  -8   6  -8    2.10    6.00
   8  -6   8    3.20   16.50
   8  -6   8   -0.20    4.00
  -9   6  -8   -0.40    5.60
   9  -6   8    3.50    4.60
   9  -6   8    5.10   16.70
   7   5  -8    3.70    5.60
   7   5  -8    6.00   12.10
  -7  -5   8   12.70    6.90
   6   5  -8    4.70    5.50
  -6  -5   8    2.50   15.90
  -6  -5   8   -1.50    5.10
   5   5  -8   -3.50    4.90
  -5  -5   8    2.80    4.60
  -5  -5   8   -7.90   13.20
   4   5  -8    9.10    5.20
  -4  -5   8   11.60    5.10
  -4  -5   8    9.90   17.80
   3   5  -8   15.90    4.90
  -3  -5   8    1.50   16.00
  -3  -5   8   16.50    4.90
   2   5  -8   32.50    5.70
  -2  -5   8   35.10    5.40
  -2  -5   8   -4.60   15.80
   1   5  -8   15.00    4.50
  -1  -5   8    7.70    3.70
  -1  -5   8    1.70   16.30
   0   5  -8   11.60    4.20
   0  -5   8   15.60    3.70
   0  -5   8   -5.10   15.40
  -1   5  -8   33.60    5.30
   1  -5   8   -3.50   14.10
  -2   5  -8    2.50    3.70
  -2   5  -8   -0.20    3.00
   2  -5   8   -0.30   14.40
  -3   5  -8   -1.30    3.70
  -3   5  -8    0.40    3.40
   3  -5   8    2.80   16.90
  -4   5  -8   33.60    5.10
  -4   5  -8   46.60    5.90
  -5   5  -8    1.10    3.90
  -5   5  -8    2.80    3.80
   5  -5   8    4.40   14.40
  -6   5  -8   31.10    5.00
  -6   5  -8   32.60    6.10
   6  -5   8   -0.20   16.30
  -7   5  -8    9.70    4.10
  -7   5  -8   -0.90    4.50
   7  -5   8   -5.70   16.20
   7  -5   8    1.40    3.60
  -8   5  -8    4.00    5.00
   8  -5   8    2.00    4.10
   8  -5   8    4.00   16.30
  -9   5  -8    5.80    6.00
   9  -5   8   -0.10    4.10
   9  -5   8    0.70   17.00
 -10   5  -8   26.70    7.60
  10  -5   8    1.90   16.70
   8   4  -8    6.50    5.90
  -8  -4   8   -4.20    5.60
   7   4  -8    0.50    4.70
   7   4  -8    4.40   11.10
  -7  -4   8   -2.20    5.70
   6   4  -8    3.30    5.00
  -6  -4   8   -1.10   15.60
  -6  -4   8   -3.00    4.50
   5   4  -8   20.80    5.50
  -5  -4   8    8.20   16.00
  -5  -4   8   19.20    5.90
   4   4  -8   51.89    6.70
  -4  -4   8   75.49    7.70
   3   4  -8   13.60    4.90
  -3  -4   8   13.10    4.50
  -3  -4   8  -13.80   12.60
   2   4  -8    0.70    3.90
  -2  -4   8    4.30    3.70
  -2  -4   8   -6.60   14.80
   1   4  -8   10.40    3.90
  -1  -4   8   -2.30   12.80
  -1  -4   8   15.90    4.00
   0   4  -8   25.20    4.80
   0  -4   8    4.70   15.30
   0  -4   8   26.70    4.10
  -1   4  -8   -0.40    2.60
  -1   4  -8    1.50    3.50
   1  -4   8    3.50    2.70
   1  -4   8   -6.50   14.10
  -2   4  -8   12.20    3.70
  -2   4  -8   14.60    3.50
   2  -4   8   -0.30   14.40
  -3   4  -8    0.40    3.20
  -3   4  -8   -2.70    3.20
   3  -4   8   -1.80   12.20
  -4   4  -8   18.70    4.40
  -4   4  -8   16.80    4.10
   4  -4   8   -2.30   12.10
  -5   4  -8    4.00    3.40
  -5   4  -8    3.40    4.10
   5  -4   8   10.30   14.20
  -6   4  -8    2.50    4.40
  -6   4  -8    4.70    3.60
   6  -4   8   -1.30   14.90
  -7   4  -8   25.00    6.10
  -7   4  -8   33.60    4.90
   7  -4   8   -2.00   15.40
  -8   4  -8    2.60    3.40
  -8   4  -8    0.10    4.80
   8  -4   8   -6.00   15.80
   8  -4   8    3.40    3.50
  -9   4  -8    9.70    5.70
   9  -4   8    1.80   14.80
 -10   4  -8   76.59    9.60
   8   3  -8   13.10   11.40
   8   3  -8    0.90    5.30
  -8  -3   8    4.90    6.80
   7   3  -8    4.30    9.60
   7   3  -8   -1.20    4.70
  -7  -3   8    2.60    5.60
   6   3  -8    4.20    4.90
   6   3  -8    1.50    9.80
  -6  -3   8    0.50   14.50
  -6  -3   8   -5.90    4.70
   5   3  -8   -2.20    4.70
  -5  -3   8   -1.00   13.70
  -5  -3   8   -5.10    3.80
   4   3  -8   19.30    4.80
  -4  -3   8   -1.60   14.30
  -4  -3   8   32.50    6.00
   3   3  -8    9.50    3.90
  -3  -3   8   -8.90   12.30
  -3  -3   8   11.40    4.50
   2   3  -8  133.89    8.70
  -2  -3   8  113.09    8.30
   1   3  -8    9.60    3.90
  -1  -3   8    7.50   13.90
  -1  -3   8    4.60    3.40
   0   3  -8   29.70    3.00
   0   3  -8   24.90    4.80
   0  -3   8   -3.60   11.50
   0  -3   8   25.80    4.00
  -1   3  -8   38.60    5.00
  -1   3  -8   46.50    4.10
   1  -3   8   46.10    4.40
  -2   3  -8    1.10    3.20
  -2   3  -8   -0.60    2.70
   2  -3   8    9.90   12.40
   2  -3   8   -2.50    2.10
  -3   3  -8    9.90    3.20
  -3   3  -8    5.70    3.40
   3  -3   8    0.70   13.70
   3  -3   8    5.00    2.30
  -4   3  -8   14.10    3.60
  -4   3  -8    8.30    3.70
   4  -3   8    4.10   13.70
  -5   3  -8   -0.90    2.90
  -5   3  -8    2.00    3.90
   5  -3   8    2.40   13.20
  -6   3  -8   15.10    4.80
  -6   3  -8   16.80    3.70
   6  -3   8    7.70   13.00
  -7   3  -8   42.00    5.00
  -7   3  -8   45.10    6.70
   7  -3   8   46.00   16.90
  -8   3  -8   84.49    8.60
   8  -3   8   50.49   18.10
  -9   3  -8   -1.20    5.50
   9  -3   8   -6.80   15.20
 -10   3  -8   21.80    7.10
  10  -3   8    2.00   16.40
 -11   3  -8    5.10    5.70
  11  -3   8    7.70   15.40
   8   2  -8   -3.40    5.10
   8   2  -8    2.00    9.30
  -8  -2   8   -0.10    6.20
   7   2  -8   -0.20    8.90
   7   2  -8    4.40    5.30
  -7  -2   8   -4.30    5.10
   6   2  -8   21.20    5.70
   6   2  -8   27.90   11.60
  -6  -2   8   21.30    6.00
   5   2  -8    0.20    4.20
  -5  -2   8    3.00    4.50
  -5  -2   8   -0.80   12.90
   4   2  -8   51.49    6.20
  -4  -2   8   43.20    6.00
   3   2  -8   98.99    7.90
  -3  -2   8   88.79    7.60
   2   2  -8   92.49    7.50
  -2  -2   8   99.89    7.20
   1   2  -8    3.20    3.60
  -1  -2   8    0.60    3.00
  -1  -2   8   -6.50   10.90
   0   2  -8  133.89    8.00
   0   2  -8  120.59    5.70
   0  -2   8  121.49    7.10
  -1   2  -8   66.39    5.00
  -1   2  -8   77.69    6.40
   1  -2   8   71.79    5.60
  -2   2  -8    7.00    2.80
  -2   2  -8    5.20    3.10
   2  -2   8   -4.20   11.80
   2  -2   8    7.30    2.70
  -3   2  -8   34.70    4.50
  -3   2  -8   29.00    4.10
   3  -2   8   -4.30   11.90
   3  -2   8   25.10    3.20
  -4   2  -8   25.50    4.00
  -4   2  -8   24.60    4.50
   4  -2   8   26.40    3.10
   4  -2   8   -2.50   12.00
  -5   2  -8    3.50    3.60
  -5   2  -8    1.50    3.00
   5  -2   8   -2.40   10.10
  -6   2  -8   -0.90    3.60
  -6   2  -8    1.30    2.80
   6  -2   8    1.20   11.20
  -7   2  -8    1.90    2.80
  -7   2  -8    0.90    4.30
   7  -2   8   -7.50   11.20
  -8   2  -8    6.80    5.10
   8  -2   8    1.00   15.10
  -9   2  -8   -1.20    5.20
   9  -2   8    2.40   12.90
 -10   2  -8   50.29    8.10
  10  -2   8    4.80   14.50
 -11   2  -8   10.90    6.90
  11  -2   8    3.50   13.50
   8   1  -8    4.20    9.80
   8   1  -8    5.20    5.40
  -8  -1   8    2.00    5.80
   7   1  -8   11.00    9.00
   7   1  -8   14.20    5.50
  -7  -1   8   19.30    6.40
   6   1  -8  130.49   16.50
   6   1  -8  119.19    9.90
  -6  -1   8  124.29   10.60
   5   1  -8  188.68   10.50
  -5  -1   8  165.48   10.70
   4   1  -8   22.00    4.90
  -4  -1   8   22.60    5.00
  -4  -1   8   -8.90    9.80
   3   1  -8    4.20    3.50
  -3  -1   8    1.10    3.20
  -3  -1   8    3.40    9.70
   2   1  -8    3.50    3.10
  -2  -1   8    3.00    3.20
  -2  -1   8    6.40   10.10
   1   1  -8   13.90    3.80
   1   1  -8   12.30    2.00
  -1  -1   8   12.90    3.50
  -1  -1   8   -6.50    8.90
   0   1  -8  103.09    7.40
   0   1  -8  123.69    5.60
   0  -1   8  115.79    7.10
  -1   1  -8    1.30    3.10
  -1   1  -8    2.20    2.30
   1  -1   8   -6.40    9.80
   1  -1   8    1.90    2.70
  -2   1  -8   53.89    4.90
  -2   1  -8   55.49    4.70
   2  -1   8   49.10    4.40
  -3   1  -8  110.39    6.60
  -3   1  -8  102.59    6.80
   3  -1   8  106.19    6.20
  -4   1  -8  489.85   16.40
  -4   1  -8  482.25   17.30
   4  -1   8  488.95   15.80
  -5   1  -8  421.96   16.30
  -5   1  -8  427.56   14.60
   5  -1   8  427.16   14.10
  -6   1  -8    2.10    4.00
  -6   1  -8    2.40    2.70
   6  -1   8   -1.90   11.50
   6  -1   8    1.00    2.40
  -7   1  -8    0.00    2.70
  -7   1  -8    2.40    4.50
   7  -1   8   -0.90   11.00
  -8   1  -8    5.60    5.00
   8  -1   8    2.70   11.20
  -9   1  -8   -0.70    4.90
   9  -1   8   -2.70   13.10
 -10   1  -8   22.20    6.50
  10  -1   8    8.80   14.00
 -11   1  -8   12.20    6.90
  11  -1   8    1.90   14.20
 -12   1  -8   26.30    7.60
  12  -1   8   11.70   16.50
   9   0  -8    1.20    5.20
  -9   0   8    9.20    6.50
   8   0  -8   14.40   10.60
   8   0  -8   13.70    5.80
  -8   0   8   16.80    6.50
   7   0  -8   -1.50    4.80
   7   0  -8    1.10    8.20
  -7   0   8    1.00    5.50
   6   0  -8    5.10    8.50
   6   0  -8   11.70    5.00
  -6   0   8   -2.50    4.10
   5   0  -8   23.60    5.00
   5   0  -8   31.90   10.10
  -5   0   8   30.60    5.70
   4   0  -8   76.79    7.10
  -4   0   8   52.99    5.80
   3   0  -8   10.00    4.00
  -3   0   8    4.40    3.50
  -3   0   8    0.70    8.90
   2   0  -8   45.50    5.30
  -2   0   8   44.10    5.10
   1   0  -8   -0.90    3.20
   1   0  -8    0.70    1.70
  -1   0   8    3.10    8.40
  -1   0   8    0.70    2.90
   0   0  -8   88.09    5.10
   0   0  -8   83.69    6.30
   0   0   8   78.39    6.00
  -1   0  -8   16.80    3.60
  -1   0  -8    7.40    2.50
   1   0   8   -4.80    7.80
   1   0   8    9.40    3.10
  -2   0  -8    2.60    2.80
  -2   0  -8    1.20    2.50
   2   0   8   -1.70    2.60
   2   0   8    1.00    8.40
  -3   0  -8   42.80    4.50
  -3   0  -8   36.20    4.00
   3   0   8   35.10    3.90
  -4   0  -8  345.77   12.10
  -4   0  -8  329.67   13.40
   4   0   8  341.27   12.20
  -5   0  -8  297.27   10.90
  -5   0  -8  314.57   12.90
   5   0   8  287.27   11.20
  -6   0  -8    5.80    2.60
  -6   0  -8    8.10    4.00
   6   0   8    9.60    2.90
   6   0   8   -4.30   10.00
  -7   0  -8   11.00    4.60
   7   0   8   11.50    3.00
   7   0   8    4.80   10.40
  -8   0  -8   77.89    8.10
   8   0   8   70.79    5.80
  -9   0  -8    2.80    5.00
   9   0   8   -1.80   12.20
 -10   0  -8   83.49    9.50
 -11   0  -8   -2.00    5.80
  11   0   8    3.40   14.30
 -12   0  -8    4.40    7.10
  12   0   8    2.50   13.90
   9  -1  -8    5.70    6.10
  -9   1   8    8.50    6.60
   8  -1  -8    6.80    5.40
  -8   1   8   16.80    6.80
   7  -1  -8   61.69   13.30
   7  -1  -8   50.19    7.00
  -7   1   8   48.30    8.00
   6  -1  -8   40.00   10.70
   6  -1  -8   42.40    6.50
  -6   1   8   36.40    6.10
   5  -1  -8   -1.00    6.20
   5  -1  -8    2.40    4.30
  -5   1   8    0.90    3.70
   4  -1  -8   26.20    4.80
   4  -1  -8   22.00    8.00
  -4   1   8   14.00    4.30
   3  -1  -8   -2.50    3.20
  -3   1   8    0.30    3.30
  -3   1   8    2.90    8.50
   2  -1  -8    0.80    1.90
   2  -1  -8    1.40    3.00
  -2   1   8    3.90    3.30
  -2   1   8   -1.80    7.10
   1  -1  -8    2.60    2.90
   1  -1  -8    2.80    2.00
  -1   1   8    2.50    7.00
  -1   1   8    3.80    3.30
   0  -1  -8  289.07   11.50
   0  -1  -8  300.77   10.60
   0   1   8  270.77   11.50
  -1  -1  -8  115.89    6.70
  -1  -1  -8  116.89    6.20
   1   1   8  104.49    6.70
  -2  -1  -8   31.00    3.90
  -2  -1  -8   23.30    3.60
   2   1   8   34.60    4.30
  -3  -1  -8    6.30    3.10
  -3  -1  -8    2.00    2.50
   3   1   8    1.60    7.50
   3   1   8    1.80    2.70
  -4  -1  -8  363.06   14.20
  -4  -1  -8  384.36   12.70
  -5  -1  -8   27.60    3.20
  -5  -1  -8   28.10    4.50
   5   1   8   28.50    3.90
  -6  -1  -8    1.30    2.30
  -6  -1  -8    4.10    3.60
   6   1   8    2.40    2.80
   6   1   8    0.40    8.10
  -7  -1  -8   -3.20    3.50
   7   1   8    1.10    2.70
   7   1   8    6.90   10.00
  -8  -1  -8    5.80    4.20
   8   1   8   11.00    3.30
   8   1   8    2.30   11.60
  -9  -1  -8  113.39    9.90
  -9  -1  -8  104.49    7.90
 -10  -1  -8   91.09    9.40
 -10  -1  -8  100.69    8.50
 -11  -1  -8    2.00    6.20
  11   1   8   -2.00   14.60
 -12  -1  -8   22.40    7.60
  12   1   8    3.80   16.30
   9  -2  -8    3.80    5.40
   8  -2  -8   10.10    5.60
  -8   2   8   11.50    6.10
   7  -2  -8   21.90    5.80
  -7   2   8   32.60    6.70
   6  -2  -8    5.60    4.50
  -6   2   8   11.40    5.30
   5  -2  -8    1.00    3.50
   5  -2  -8   -1.10    7.20
  -5   2   8   -3.70    3.80
   4  -2  -8    3.10    4.00
   4  -2  -8   -1.00    5.20
  -4   2   8    1.30    3.60
   3  -2  -8   -0.50    2.20
   3  -2  -8   -1.50    3.40
  -3   2   8    1.80    3.30
  -3   2   8    1.50    7.60
   2  -2  -8    9.90    2.50
   2  -2  -8    9.00    3.20
  -2   2   8    4.30    6.70
  -2   2   8    7.90    3.80
   1  -2  -8   62.29    5.60
   1  -2  -8   51.69    4.50
  -1   2   8   62.09    5.80
   0  -2  -8    4.30    3.10
   0  -2  -8    4.20    2.40
   0   2   8   -4.30    5.50
   0   2   8   -0.30    3.00
  -1  -2  -8   31.20    3.70
  -1  -2  -8   28.10    3.70
   1   2   8   28.30    4.40
  -2  -2  -8   55.19    4.60
  -2  -2  -8   52.69    4.90
   2   2   8   58.49    5.40
  -3  -2  -8   69.89    5.90
  -3  -2  -8   64.89    4.80
   3   2   8   69.99    6.00
  -4  -2  -8  260.17    9.50
  -4  -2  -8  277.57   11.60
   4   2   8  259.17   10.90
  -5  -2  -8  294.17   10.00
  -5  -2  -8  284.57   12.60
   5   2   8  309.67   11.90
  -6  -2  -8   -0.60    3.40
   6   2   8    2.90    8.60
   6   2   8    1.00    2.80
  -7  -2  -8   42.30    5.70
   7   2   8   35.50    4.40
  -8  -2  -8   48.20    5.60
  -8  -2  -8   38.40    6.10
   8   2   8   39.70    4.80
  -9  -2  -8  240.98   12.10
  -9  -2  -8  246.48   13.70
 -10  -2  -8  160.98   12.00
 -10  -2  -8  145.79   10.10
 -11  -2  -8   -1.20    5.60
 -11  -2  -8    3.30    4.80
  11   2   8   -3.50   14.60
 -12  -2  -8   24.40    7.60
  12   2   8   -5.70   14.80
   8  -3  -8    3.60    5.30
  -8   3   8    9.30    6.10
   7  -3  -8   -1.70    5.20
  -7   3   8   -2.20    4.60
   6  -3  -8   33.40    6.40
  -6   3   8   35.00    6.40
   5  -3  -8    4.80    4.40
  -5   3   8   -4.10    3.60
   4  -3  -8    2.50    3.60
  -4   3   8    3.90    2.80
  -4   3   8    2.70    3.70
   3  -3  -8    6.90    3.90
   3  -3  -8    3.30    2.70
  -3   3   8    8.70    3.90
   2  -3  -8   15.20    3.20
   2  -3  -8   22.00    4.20
  -2   3   8   22.20    4.30
   1  -3  -8   18.40    3.30
   1  -3  -8   21.10    4.10
  -1   3   8   23.10    4.20
   0  -3  -8   48.10    4.90
   0  -3  -8   39.80    4.30
   0   3   8   52.89    5.20
  -1  -3  -8  105.09    6.70
  -1  -3  -8  103.59    6.40
   1   3   8  102.49    7.20
  -2  -3  -8    3.50    2.60
  -2  -3  -8    3.80    2.90
   2   3   8   -2.70    2.90
   2   3   8   -0.90    5.20
  -3  -3  -8    1.20    2.80
  -3  -3  -8   -0.50    2.20
   3   3   8   -0.60    3.00
   3   3   8   -1.60    5.70
  -4  -3  -8   69.09    6.30
  -4  -3  -8   67.89    4.60
   4   3   8   66.29    5.90
  -5  -3  -8  105.29    5.00
  -5  -3  -8  107.99    7.80
   5   3   8  106.39    7.40
  -6  -3  -8  206.78   11.00
   6   3   8  219.98   10.30
  -7  -3  -8   66.89    7.10
   7   3   8   72.79    6.50
  -8  -3  -8   32.10    5.80
  -8  -3  -8   52.19    6.30
  -9  -3  -8   57.99    7.80
  -9  -3  -8   70.19    7.70
 -10  -3  -8    8.90    4.80
 -10  -3  -8   17.10    5.90
  10   3   8   -4.90   14.00
 -11  -3  -8   -5.80    4.40
 -11  -3  -8   -3.10    5.70
  11   3   8   -9.30   14.40
 -12  -3  -8    9.00    6.60
 -12  -3  -8   16.20    5.90
  12   3   8   -6.10   15.50
   8  -4  -8   -4.20    4.80
  -8   4   8    2.60    5.40
   7  -4  -8   16.70    5.90
  -7   4   8   17.00    6.10
   6  -4  -8   22.50    5.50
  -6   4   8   38.30    6.40
   5  -4  -8    3.80    4.40
  -5   4   8    1.20    3.40
  -5   4   8   -1.70    4.10
   4  -4  -8   -1.70    4.10
  -4   4   8    1.10    2.90
  -4   4   8   -1.40    4.00
   3  -4  -8    4.80    3.70
   3  -4  -8   -0.10    2.60
  -3   4   8    0.80    3.50
   2  -4  -8    7.60    3.00
   2  -4  -8    0.70    3.30
  -2   4   8    3.20    3.60
   1  -4  -8   17.30    3.50
   1  -4  -8   14.90    4.10
  -1   4   8   19.40    4.40
   0  -4  -8   92.99    6.70
   0  -4  -8   96.19    6.80
   0   4   8  107.19    7.50
  -1  -4  -8   25.30    3.90
  -1  -4  -8   24.00    4.20
   1   4   8   19.70    4.20
  -2  -4  -8    3.60    2.60
  -2  -4  -8    1.90    2.70
   2   4   8   -2.30    4.50
   2   4   8   -4.10    2.80
  -3  -4  -8   -0.80    2.30
  -3  -4  -8   -1.60    2.80
   3   4   8   -1.40    2.90
   3   4   8   -1.30    5.30
  -4  -4  -8   26.50    3.10
  -4  -4  -8   24.10    4.30
   4   4   8   27.60    4.30
  -5  -4  -8   18.00    4.30
   5   4   8   22.30    4.50
  -6  -4  -8   15.40    4.30
   6   4   8   17.50    3.80
   6   4   8   -0.20    8.30
  -7  -4  -8    0.70    3.50
   7   4   8    1.50   10.00
   7   4   8    2.70    3.40
  -8  -4  -8   36.20    5.60
  -8  -4  -8   32.00    5.80
   8   4   8    7.40   12.00
  -9  -4  -8    3.00    4.80
  -9  -4  -8    1.80    4.90
   9   4   8   -8.20   12.10
 -10  -4  -8   10.10    5.60
 -10  -4  -8    9.60    5.60
  10   4   8   -4.90   12.00
 -11  -4  -8    9.50    5.90
 -11  -4  -8    5.40    6.00
  11   4   8    0.90   15.40
 -12  -4  -8    0.30    5.70
 -12  -4  -8   13.00    6.90
  12   4   8  -12.10   14.70
   8  -5  -8    2.80    5.70
  -8   5   8    5.10    5.30
   7  -5  -8    7.70    5.40
  -7   5   8   -4.60    4.40
   6  -5  -8    4.10    5.30
  -6   5   8    9.20    4.60
  -6   5   8    5.70    5.20
   5  -5  -8   47.30    6.40
  -5   5   8   50.99    5.80
  -5   5   8   46.60    6.40
   4  -5  -8   15.60    4.90
  -4   5   8   19.30    4.20
  -4   5   8   20.40    5.10
   3  -5  -8   69.99    6.60
   3  -5  -8   49.50    6.00
  -3   5   8   61.79    6.40
   2  -5  -8    1.40    3.30
   2  -5  -8    4.70    3.00
  -2   5   8    5.80    3.90
   1  -5  -8    8.50    3.70
   1  -5  -8   14.00    3.40
  -1   5   8   11.70    4.40
   0  -5  -8  287.77   11.70
   0  -5  -8  268.47   11.80
   0   5   8  269.57   12.30
  -1  -5  -8   48.70    5.40
  -1  -5  -8   48.00    5.00
   1   5   8   43.60    5.20
  -2  -5  -8    0.80    3.00
  -2  -5  -8    1.60    2.50
   2   5   8    7.10    3.80
   2   5   8    6.20    4.50
  -3  -5  -8  150.98    7.00
  -3  -5  -8  157.68    8.90
   3   5   8  173.98    9.10
  -4  -5  -8   39.90    3.50
  -4  -5  -8   44.80    5.20
   4   5   8   50.59    5.60
  -5  -5  -8   -1.90    2.80
   5   5   8    0.30    7.50
   5   5   8    2.10    3.70
  -6  -5  -8    2.30    3.70
   6   5   8   -5.60    7.90
   6   5   8    3.70    3.20
  -7  -5  -8   14.00    4.80
   7   5   8    1.70   10.20
   7   5   8    8.60    3.90
  -8  -5  -8    4.10    4.60
  -8  -5  -8   -5.40    4.10
   8   5   8    7.00   12.50
  -9  -5  -8    7.10    5.30
  -9  -5  -8   10.60    5.10
   9   5   8   -7.70   12.30
 -10  -5  -8   -0.10    4.90
 -10  -5  -8    0.40    5.20
  10   5   8   -2.10   13.70
 -11  -5  -8    1.90    5.70
 -11  -5  -8    0.10    5.30
  11   5   8   -3.40   14.70
   7  -6  -8   14.40    6.10
  -7   6   8   17.00    6.10
   6  -6  -8   20.40    5.90
  -6   6   8   21.00    5.20
  -6   6   8   26.80    6.30
   5  -6  -8    3.20    5.10
  -5   6   8   11.00    4.60
  -5   6   8    0.80    4.50
   4  -6  -8   58.79    7.20
  -4   6   8   62.29    6.40
  -4   6   8   64.59    7.50
   3  -6  -8   20.80    4.80
   3  -6  -8   32.70    4.90
  -3   6   8   24.50    5.60
   2  -6  -8   45.20    6.10
   2  -6  -8   37.90    5.20
  -2   6   8   37.30    5.60
   1  -6  -8   20.50    4.30
   1  -6  -8   21.20    4.70
  -1   6   8   23.00    5.00
   0  -6  -8   63.19    6.10
   0  -6  -8   64.79    6.00
   0   6   8   59.59    6.40
  -1  -6  -8   42.90    5.00
  -1  -6  -8   39.50    5.30
   1   6   8   27.90    5.00
  -2  -6  -8    5.40    3.10
  -2  -6  -8   12.00    3.70
  -3  -6  -8   11.10    3.60
  -3  -6  -8   12.60    3.00
   3   6   8   10.90    3.90
  -4  -6  -8   10.30    2.80
  -4  -6  -8   10.80    3.70
   4   6   8    1.50    6.30
   4   6   8   12.20    4.10
  -5  -6  -8   -0.10    3.00
   5   6   8    3.00    4.00
   5   6   8    0.80    7.40
  -6  -6  -8    6.00    4.20
   6   6   8    8.00    4.00
   6   6   8    8.90    9.40
  -7  -6  -8    7.80    4.40
   7   6   8   -1.80   10.30
   7   6   8    6.20    4.20
  -8  -6  -8   57.99    7.70
  -8  -6  -8   63.49    7.50
  -9  -6  -8   26.20    6.80
  -9  -6  -8   42.90    7.10
   9   6   8   -2.00   12.60
 -10  -6  -8   38.70    7.60
 -10  -6  -8   39.30    7.50
 -11  -6  -8   -6.10    5.70
 -11  -6  -8   10.00    6.20
  11   6   8   -0.50   14.60
   7  -7  -8    9.70    5.70
  -7   7   8    4.20    5.10
  -7   7   8    3.90    5.40
   6  -7  -8   13.40    6.10
  -6   7   8   17.40    5.80
  -6   7   8    9.80    5.20
   5  -7  -8    7.60    5.00
  -5   7   8   -1.40    4.30
  -5   7   8    2.70    4.60
   4  -7  -8   -1.40    4.40
  -4   7   8    1.10    4.10
  -4   7   8   -3.60    4.40
   3  -7  -8   28.80    5.50
  -3   7   8   51.19    6.90
  -3   7   8   35.30    5.80
   2  -7  -8   11.70    4.40
   2  -7  -8   14.80    4.70
  -2   7   8   12.10    4.90
   1  -7  -8   97.19    8.00
   1  -7  -8   72.69    6.80
  -1   7   8   86.69    7.80
   0  -7  -8  163.78    9.70
   0  -7  -8  168.88    9.80
   0   7   8  167.78   10.30
  -1  -7  -8    8.50    4.00
  -1  -7  -8    6.10    3.30
   1   7   8    8.80    4.40
  -2  -7  -8    3.00    3.10
  -2  -7  -8    1.50    3.30
   2   7   8    5.50    4.10
  -3  -7  -8    4.90    2.90
  -3  -7  -8    5.40    3.80
   3   7   8    2.20    3.50
  -4  -7  -8   24.10    4.90
   4   7   8   33.10    5.40
  -5  -7  -8   33.50    5.70
   5   7   8   33.80    5.80
  -6  -7  -8    2.00    3.80
   6   7   8   -1.20    9.00
   6   7   8   -2.20    3.90
  -7  -7  -8    3.30    4.60
   7   7   8    6.90    4.50
   7   7   8   -2.30   10.40
  -8  -7  -8   69.39    8.70
  -8  -7  -8   74.39    8.30
  -9  -7  -8   -2.20    4.70
  -9  -7  -8   -2.20    5.30
   9   7   8  -10.20   12.10
 -10  -7  -8   -2.20    5.40
 -10  -7  -8    0.60    6.20
  10   7   8   -3.10   14.00
   6  -8  -8    3.30    5.50
  -6   8   8   -5.40    4.80
  -6   8   8   -0.90    4.80
   5  -8  -8    9.40    5.90
  -5   8   8    1.40    4.50
  -5   8   8    7.40    5.50
   4  -8  -8    5.70    5.30
  -4   8   8   10.20    5.00
  -4   8   8    6.30    4.90
   3  -8  -8   -1.50    4.60
  -3   8   8   -0.10    4.20
  -3   8   8    4.50    4.60
   2  -8  -8   45.80    6.60
   2  -8  -8   43.10    6.80
  -2   8   8   45.20    7.00
   1  -8  -8   96.39    8.30
   1  -8  -8   87.39    8.30
  -1   8   8  104.19    9.40
   0  -8  -8  209.28   11.20
   0  -8  -8  177.48   10.10
   0   8   8  166.68   10.90
  -1  -8  -8    5.60    3.80
  -1  -8  -8   -0.70    3.50
   1   8   8   -2.40    4.00
  -2  -8  -8   75.19    7.50
  -2  -8  -8   78.59    6.40
   2   8   8   56.69    6.70
  -3  -8  -8    1.60    3.90
  -3  -8  -8   -0.50    2.80
   3   8   8    6.20    4.30
  -4  -8  -8    1.10    4.10
   4   8   8   -2.20    4.30
  -5  -8  -8   40.50    6.30
   5   8   8   48.80    6.90
  -6  -8  -8   -4.20    4.10
   6   8   8    0.80    4.60
  -7  -8  -8   10.40    5.30
   7   8   8    5.10    4.60
  -8  -8  -8  145.89   12.40
  -8  -8  -8  156.08   11.90
   8   8   8  165.68   12.50
  -9  -8  -8   14.00    5.80
  -9  -8  -8   13.40    6.60
   9   8   8   -4.70   12.70
 -10  -8  -8    6.70    6.10
 -10  -8  -8   14.50    7.10
  10   8   8   -6.80   13.80
   5  -9  -8   10.20    5.90
  -5   9   8    7.70    5.60
  -5   9   8   11.10    5.50
   4  -9  -8   -0.20    5.20
  -4   9   8   -0.90    4.90
  -4   9   8    9.10    5.10
   3  -9  -8   78.59    8.80
  -3   9   8   76.59    8.60
  -3   9   8   91.89    8.80
   2  -9  -8   61.89    7.80
   2  -9  -8   56.09    7.10
  -2   9   8   59.39    7.80
   1  -9  -8   32.50    6.20
   1  -9  -8   27.40    5.60
  -1   9   8   23.40    5.70
   0  -9  -8  401.66   16.90
   0  -9  -8  425.26   17.80
  -1  -9  -8   12.40    4.30
  -1  -9  -8   10.30    4.40
   1   9   8    6.80    4.90
  -2  -9  -8   10.00    4.20
  -2  -9  -8    6.60    4.60
   2   9   8    6.30    4.80
  -3  -9  -8   26.30    5.80
   3   9   8   28.10    5.80
  -4  -9  -8    0.80    4.70
   4   9   8   -0.30    4.50
  -5  -9  -8    2.00    4.80
   5   9   8   -2.40    4.50
  -6  -9  -8    2.80    4.70
   6   9   8    4.00    5.00
  -7  -9  -8   -4.30    4.00
   7   9   8    0.00    4.90
  -8  -9  -8   26.50    6.70
   8   9   8   25.60    6.70
  -9  -9  -8    2.00    6.30
  -9  -9  -8    2.30    5.20
   4 -10  -8   11.00    5.90
  -4  10   8    2.70    5.20
  -4  10   8   13.50    6.00
   3 -10  -8    8.30    5.50
  -3  10   8    3.80    5.30
  -3  10   8    2.70    5.00
   2 -10  -8    2.50    4.00
   2 -10  -8    3.80    5.30
  -2  10   8   -8.20    4.70
  -2  10   8   -2.50    4.90
   1 -10  -8   10.10    5.00
   1 -10  -8    5.50    4.80
  -1  10   8   16.80    5.80
   0 -10  -8  265.47   14.50
   0 -10  -8  257.07   13.50
  -1 -10  -8   38.30    6.10
  -1 -10  -8   39.90    6.60
   1  10   8   29.80    6.00
  -2 -10  -8    3.80    4.00
  -2 -10  -8    4.90    4.50
   2  10   8    0.10    4.80
  -3 -10  -8    0.20    4.70
   3  10   8   -1.20    4.60
  -4 -10  -8   39.30    6.70
   4  10   8   27.00    6.10
  -5 -10  -8   11.40    5.80
   5  10   8    5.00    5.30
  -6 -10  -8    8.20    5.40
   6  10   8    4.60    5.90
  -7 -10  -8   14.60    5.50
   7  10   8    6.60    5.70
  -8 -10  -8   25.00    7.10
   8  10   8   33.60    7.60
   2 -11  -8   -1.60    4.90
  -2  11   8    2.50    5.80
  -2  11   8    5.90    5.80
   1 -11  -8   17.00    6.10
   1 -11  -8   13.90    6.00
  -1  11   8   14.10    6.00
   0 -11  -8   15.00    5.90
   0 -11  -8   17.40    5.70
   0  11   8    9.70    5.60
  -1 -11  -8   15.60    5.50
  -1 -11  -8   11.10    4.80
   1  11   8    7.20    5.20
  -2 -11  -8   14.30    6.90
  -2 -11  -8   11.40    5.10
   2  11   8   15.90    5.90
  -3 -11  -8    2.40    5.10
   3  11   8    1.70    5.20
  -4 -11  -8   -1.40    5.10
   4  11   8    6.20    5.30
  -5 -11  -8    2.20    5.00
   5  11   8    0.60    5.60
  -6 -11  -8   -2.80    4.90
   6  11   8   -1.50    5.60
   0 -12  -8    4.10    5.00
   0  12   8    2.70    5.60
  -1 -12  -8   -1.50    4.50
  -1 -12  -8    0.30    4.60
   1  12   8    6.90    5.60
  -2 -12  -8    4.30    5.30
   2  12   8    5.30    5.70
  -3 -12  -8    3.40    5.00
   3  12   8    9.40    5.60
   4  12   8   -6.80    4.80
   1   9  -9   -2.50    5.50
   0   9  -9   -0.30    5.50
   0  -9   9    6.10   16.30
  -1   9  -9   11.90    5.70
   1  -9   9    3.00   17.70
  -2   9  -9   26.20    6.60
   2  -9   9   10.80   18.20
  -3   9  -9    0.00    4.90
   3  -9   9   -1.60   15.60
  -4   9  -9    2.70    5.00
   3   8  -9   14.00    6.20
  -3  -8   9  -20.70   15.40
   2   8  -9   42.90    7.50
  -2  -8   9   -0.40   17.50
   1   8  -9    3.50    5.20
  -1  -8   9   -7.30   16.90
   0   8  -9   14.70    5.90
   0  -8   9    9.10   18.90
  -1   8  -9    9.80    5.50
   1  -8   9    1.50   19.00
  -2   8  -9   12.50    5.20
   2  -8   9  -14.40   17.00
  -3   8  -9    6.00    4.80
   3  -8   9    3.00   18.00
  -4   8  -9   25.70    6.00
   4  -8   9   15.60   20.00
  -5   8  -9    8.40    5.10
  -5   8  -9    4.60    5.10
   5  -8   9   -0.20   17.70
  -6   8  -9    4.20    5.40
  -6   8  -9   10.90    5.10
   6  -8   9  -10.80   15.30
   4   7  -9   -1.50    5.70
  -4  -7   9    0.50    4.70
  -4  -7   9    9.70   18.10
  -3  -7   9  -11.50   13.20
   2   7  -9   33.20    6.90
  -2  -7   9   -7.60   16.70
   1   7  -9    8.10    4.70
  -1  -7   9    0.80   17.60
   0   7  -9   23.00    5.80
   0  -7   9    0.10   17.00
  -1   7  -9   11.80    4.80
   1  -7   9    2.80   15.40
  -3   7  -9    2.40    4.50
   3  -7   9    3.40   18.90
  -4   7  -9    4.10    4.70
  -4   7  -9   -3.20    3.90
   4  -7   9    9.80   19.10
  -5   7  -9   59.09    7.30
  -5   7  -9   46.90    6.80
   5  -7   9    6.10   18.90
  -6   7  -9   -0.80    4.10
  -6   7  -9   -0.60    5.30
   6  -7   9   -1.40   17.40
  -7   7  -9   29.10    6.80
  -7   7  -9   24.30    5.30
   7  -7   9   -1.10   16.40
  -8   7  -9    7.70    4.30
   5   6  -9    4.80    5.40
  -5  -6   9    5.70   17.10
  -5  -6   9    7.50    5.60
   4   6  -9   -0.90    4.80
  -4  -6   9   -5.50   15.70
  -4  -6   9   -4.80    4.80
   3   6  -9   42.70    7.00
  -3  -6   9   43.70    6.80
   2   6  -9    8.00    5.10
  -2  -6   9   -3.30   16.60
  -2  -6   9   19.20    5.10
   1   6  -9    0.70    4.70
  -1  -6   9    4.90   18.10
   0   6  -9   74.49    7.50
   0  -6   9   -4.90   17.20
  -2   6  -9   40.90    6.10
   2  -6   9    6.30   18.50
  -3   6  -9    0.90    4.40
  -3   6  -9   -2.40    3.60
   3  -6   9    0.50   15.70
  -4   6  -9    2.00    4.40
  -4   6  -9    3.90    4.30
   4  -6   9   -4.60   17.30
  -5   6  -9   21.10    5.40
  -5   6  -9   25.90    5.50
   5  -6   9   -4.50   17.20
  -6   6  -9   19.80    5.10
  -6   6  -9   33.50    6.70
   6  -6   9    1.20   17.70
  -7   6  -9    0.00    4.10
  -7   6  -9    6.20    5.80
   7  -6   9    7.80   15.10
  -8   6  -9   -0.80    5.40
  -8   6  -9   10.30    4.60
   8  -6   9    5.00   16.00
  -9   6  -9    6.70    5.90
   6   5  -9   -1.10    5.80
  -6  -5   9    4.70   17.10
  -6  -5   9    8.40    6.20
   5   5  -9   -0.10    5.30
  -5  -5   9    1.90    5.20
  -5  -5   9    4.60   16.40
   4   5  -9   35.10    6.40
  -4  -5   9   33.70    6.30
  -4  -5   9   -2.10   16.20
   3   5  -9   38.00    6.30
  -3  -5   9    2.00   15.70
  -3  -5   9   42.80    6.60
   2   5  -9   -2.30    4.50
  -2  -5   9    2.00    4.10
  -2  -5   9   -5.20   15.50
   1   5  -9    0.30    4.30
  -1  -5   9    4.10    3.90
  -1  -5   9    2.90   16.90
   0   5  -9   97.09    8.50
   0  -5   9   80.69    8.40
  -1   5  -9    0.60    4.10
   1  -5   9  -14.00   13.80
  -2   5  -9   91.59    8.00
  -2   5  -9   93.09    9.30
  -3   5  -9   20.90    4.90
  -3   5  -9   27.60    4.80
   3  -5   9   -7.30   14.50
  -4   5  -9    6.40    4.20
  -4   5  -9    8.40    4.40
   4  -5   9   -9.70   16.30
  -5   5  -9    2.50    3.90
  -5   5  -9    1.60    3.90
   5  -5   9    8.00   17.50
  -6   5  -9    8.30    4.40
  -6   5  -9    3.60    4.70
   6  -5   9    3.20   16.30
  -7   5  -9    6.60    3.90
  -7   5  -9    1.20    5.40
   7  -5   9   -0.50   16.90
  -8   5  -9   -2.70    5.20
  -8   5  -9    4.20    4.10
   8  -5   9    6.50   15.70
  -9   5  -9    4.10    6.20
   9  -5   9    2.90   14.50
   7   4  -9   18.60   13.60
   7   4  -9    3.30    5.70
  -7  -4   9    4.00    6.20
   6   4  -9   -6.00    4.70
  -6  -4   9   -1.50    5.20
  -6  -4   9   -0.50   16.00
   5   4  -9   17.10    5.40
  -5  -4   9   -5.10   14.50
  -5  -4   9   16.90    5.90
   4   4  -9    1.00    4.30
  -4  -4   9   -0.30    4.60
  -4  -4   9   -5.10   14.50
   3   4  -9   53.39    6.70
  -3  -4   9   50.99    6.60
   2   4  -9    4.90    4.00
  -2  -4   9   12.30   16.70
  -2  -4   9    5.50    4.20
   1   4  -9    0.30    4.00
  -1  -4   9   -2.10    3.50
  -1  -4   9   -5.00   14.90
   0   4  -9    4.00    3.90
   0  -4   9   -7.30   12.90
   0  -4   9    0.70    3.30
  -1   4  -9   16.10    4.60
   1  -4   9    2.60   16.30
   1  -4   9   19.40    3.70
  -2   4  -9   10.90    3.50
  -2   4  -9   13.70    4.20
   2  -4   9   -9.00   13.40
  -3   4  -9    6.30    3.90
  -3   4  -9    2.80    3.30
   3  -4   9   -3.30   15.30
  -4   4  -9   -1.80    3.40
  -4   4  -9   -1.80    3.60
   4  -4   9   11.70   16.70
  -5   4  -9   -1.90    3.20
  -5   4  -9   -2.00    4.00
   5  -4   9   -2.00   16.10
  -6   4  -9    3.40    3.70
  -6   4  -9    1.70    4.70
   6  -4   9    8.50   15.00
  -7   4  -9   10.50    5.50
  -7   4  -9   10.90    4.00
   7  -4   9   -7.50   15.50
  -8   4  -9    9.60    6.10
  -8   4  -9   14.40    4.10
   8  -4   9    3.20   16.40
  -9   4  -9   19.40    6.50
   9  -4   9    0.40   13.90
 -10   4  -9   -8.30    5.40
  10  -4   9   -0.50   14.70
   7   3  -9    4.30    5.90
   7   3  -9    7.30   10.70
  -7  -3   9   -3.60    6.10
   6   3  -9   12.10    5.80
  -6  -3   9   11.40    6.10
  -6  -3   9    6.40   14.90
   5   3  -9    9.30    5.20
  -5  -3   9   12.60    5.50
  -5  -3   9    0.70   14.60
   4   3  -9    1.40    4.20
  -4  -3   9   -1.40   12.70
  -4  -3   9   -0.60    4.30
   3   3  -9    0.90    3.90
  -3  -3   9   -3.20   13.20
  -3  -3   9    0.20    4.30
   2   3  -9   -2.20    4.10
  -2  -3   9    4.10    4.00
  -2  -3   9    8.70   14.50
   1   3  -9    8.90    4.30
  -1  -3   9   -1.90   12.10
  -1  -3   9    8.30    3.80
   0   3  -9    3.80    3.70
   0  -3   9   12.20    3.50
   0  -3   9   -5.00   12.60
  -1   3  -9  108.79    7.90
  -1   3  -9   82.49    5.80
   1  -3   9   96.59    6.60
  -2   3  -9   -4.30    3.20
  -2   3  -9    0.30    2.80
   2  -3   9    1.40   12.60
   2  -3   9    1.20    2.50
  -3   3  -9    5.70    3.60
  -3   3  -9    3.70    3.50
   3  -3   9    1.10   14.10
  -4   3  -9   19.30    4.20
  -4   3  -9   14.00    4.30
   4  -3   9    0.50   13.80
  -5   3  -9   16.40    4.10
  -5   3  -9   19.70    5.00
   5  -3   9   -1.90   13.80
  -6   3  -9    1.80    4.40
  -6   3  -9    4.80    3.50
   6  -3   9   -6.20   14.80
  -7   3  -9    4.00    3.50
  -7   3  -9    1.30    4.70
   7  -3   9    2.00   13.20
  -8   3  -9   65.69    7.90
   8  -3   9   58.99   20.20
  -9   3  -9   13.20    5.80
   9  -3   9    4.30   16.30
 -10   3  -9    1.40    6.00
  10  -3   9   -1.30   13.50
 -11   3  -9    5.30    6.50
  11  -3   9   12.00   16.30
   8   2  -9   -6.00    5.50
  -8  -2   9    2.10    6.40
   7   2  -9    2.30    9.50
   7   2  -9   -2.40    4.80
  -7  -2   9    4.10    6.00
   6   2  -9    3.30    5.10
   6   2  -9    1.60    9.70
  -6  -2   9    2.30    5.30
   5   2  -9  117.39   10.00
  -5  -2   9  138.39   10.90
   4   2  -9   13.20    4.60
  -4  -2   9   10.50   13.90
  -4  -2   9   11.80    4.90
   3   2  -9   10.30    4.50
  -3  -2   9   -1.70   12.40
  -3  -2   9    2.30    4.10
   2   2  -9   63.39    6.40
  -2  -2   9   58.29    6.30
   1   2  -9    5.40    4.10
  -1  -2   9    2.30    3.10
  -1  -2   9    4.60   11.30
   0   2  -9   65.99    6.30
   0  -2   9   69.69    6.30
  -1   2  -9   74.29    5.30
  -1   2  -9   90.19    7.10
   1  -2   9   73.59    6.10
  -2   2  -9    6.70    3.00
  -2   2  -9    6.70    3.30
   2  -2   9    3.00    2.90
   2  -2   9   -6.90   12.10
  -3   2  -9    2.20    3.10
  -3   2  -9   -2.40    2.90
   3  -2   9   -2.40   12.50
   3  -2   9    2.10    2.50
  -4   2  -9   24.00    4.10
  -4   2  -9   18.30    4.30
   4  -2   9    7.50   13.00
   4  -2   9   23.90    3.30
  -5   2  -9   11.70    4.50
  -5   2  -9    9.40    3.40
   5  -2   9   -1.00   11.20
  -6   2  -9   41.80    4.80
  -6   2  -9   43.30    6.40
  -7   2  -9    4.80    3.40
  -7   2  -9    1.00    4.40
   7  -2   9    7.40   14.60
  -8   2  -9   44.30    7.30
   8  -2   9   14.40   15.30
  -9   2  -9   13.30    6.00
   9  -2   9    0.20   15.60
 -10   2  -9    5.20    6.40
  10  -2   9    4.70   16.80
 -11   2  -9    6.10    6.40
  11  -2   9    6.60   15.90
   8   1  -9   22.10    7.00
   8   1  -9    4.60   10.00
  -8  -1   9    7.20    6.60
   7   1  -9   20.20    6.10
   7   1  -9   18.10   10.90
  -7  -1   9   11.20    6.00
   6   1  -9   45.20    7.00
   6   1  -9   53.79   13.60
  -6  -1   9   32.40    7.10
   5   1  -9  293.67   14.30
  -5  -1   9  304.87   14.80
   4   1  -9  261.87   12.90
  -4  -1   9  257.97   13.10
   3   1  -9    3.40    3.70
  -3  -1   9    0.20    3.70
  -3  -1   9    1.30   11.20
   2   1  -9   30.20    4.90
  -2  -1   9   32.90    5.10
   1   1  -9   10.80    3.80
  -1  -1   9   -0.10   10.30
  -1  -1   9    5.10    3.20
   0   1  -9   36.70    3.40
   0   1  -9   41.70    5.30
   0  -1   9   36.50    4.90
  -1   1  -9   64.29    6.00
  -1   1  -9   59.09    4.90
   1  -1   9   66.39    5.70
  -2   1  -9    1.50    3.00
  -2   1  -9    7.40    2.90
   2  -1   9    6.30    2.90
   2  -1   9    1.70   11.00
  -3   1  -9   11.10    3.50
  -3   1  -9   10.40    3.50
   3  -1   9    9.60    2.90
   3  -1   9   -2.30   10.90
  -4   1  -9   19.40    3.70
  -4   1  -9   16.20    4.00
   4  -1   9   18.00    3.30
   4  -1   9   -2.50   11.20
  -5   1  -9   30.80    5.20
  -5   1  -9   26.90    4.00
   5  -1   9   -3.20   10.30
   5  -1   9   18.60    3.40
  -6   1  -9    3.70    4.40
  -6   1  -9    4.50    3.00
   6  -1   9   -1.70   12.10
  -7   1  -9   17.10    5.50
   7  -1   9   11.70   14.40
  -8   1  -9    0.10    5.20
   8  -1   9   -4.40   13.70
  -9   1  -9    0.10    5.20
   9  -1   9    5.80   14.40
 -10   1  -9    6.80    6.30
  10  -1   9    5.60   14.40
 -11   1  -9    5.10    6.40
  11  -1   9   -1.10   14.10
   8   0  -9   -6.40    5.40
  -8   0   9   -7.70    5.90
   7   0  -9    4.30    8.70
   7   0  -9    5.00    5.50
  -7   0   9    9.10    6.30
   6   0  -9   -6.90    4.60
   6   0  -9   -0.50    8.00
  -6   0   9   -2.30    4.40
   5   0  -9    0.20    7.60
   5   0  -9    1.20    4.20
  -5   0   9    3.20    4.30
   4   0  -9   38.20    5.80
  -4   0   9   46.30    6.20
   3   0  -9   19.40    4.80
  -3   0   9   15.70    4.30
  -3   0   9   -1.60    9.80
   2   0  -9   15.40    4.10
  -2   0   9   16.10    4.20
  -2   0   9    0.90    8.90
   1   0  -9   15.10    4.10
   1   0  -9    9.80    2.30
  -1   0   9   10.80    3.70
  -1   0   9   -1.40    8.10
   0   0  -9   56.89    4.40
   0   0  -9   49.30    5.30
   0   0   9   49.10    5.40
  -1   0  -9   63.89    5.70
  -1   0  -9   57.09    5.00
   1   0   9   66.59    5.70
  -2   0  -9   28.30    3.80
  -2   0  -9   22.30    4.00
   2   0   9    2.10    9.10
   2   0   9   25.40    4.00
  -3   0  -9   34.00    4.40
  -3   0  -9   45.80    4.80
   3   0   9   35.40    4.20
  -4   0  -9   17.30    4.10
  -4   0  -9   19.60    3.70
   4   0   9   -5.40    9.10
   4   0   9   15.80    3.50
  -5   0  -9   -2.00    2.50
  -5   0  -9    2.60    3.70
   5   0   9    2.30   10.40
   5   0   9    0.00    2.60
  -6   0  -9   -0.10    2.60
  -6   0  -9   -0.40    3.60
   6   0   9   -0.40    2.80
   6   0   9    7.00   11.70
  -7   0  -9   77.79    7.70
   7   0   9   71.69    6.10
  -8   0  -9   21.50    5.90
   8   0   9   -2.20   10.20
  -9   0  -9   -2.00    5.10
   9   0   9    3.70   13.30
 -10   0  -9   12.60    6.60
  10   0   9   -2.40   12.60
 -11   0  -9    2.50    6.50
  11   0   9   -1.30   12.30
   8  -1  -9   11.30    5.60
  -8   1   9    8.80    6.90
   7  -1  -9   25.90    6.60
  -7   1   9   25.00    7.00
   6  -1  -9   22.00    5.70
  -6   1   9   40.20    7.20
   5  -1  -9   64.59   12.40
   5  -1  -9   61.19    7.40
  -5   1   9   63.09    7.70
   4  -1  -9   13.40    4.40
  -4   1   9   -0.30    9.80
  -4   1   9    8.60    4.40
   3  -1  -9    1.30    3.80
  -3   1   9    0.50    3.60
  -3   1   9   -2.60    8.50
   2  -1  -9   11.50    2.50
   2  -1  -9   17.00    4.10
  -2   1   9    4.60    8.40
  -2   1   9   18.70    4.40
   1  -1  -9   54.79    4.50
   1  -1  -9   53.59    5.70
  -1   1   9   49.90    5.50
   0  -1  -9   61.79    5.00
   0  -1  -9   71.49    6.20
   0   1   9   71.69    6.40
  -1  -1  -9  172.28    8.70
  -1  -1  -9  176.08    8.10
   1   1   9  170.08    8.70
  -2  -1  -9    2.90    2.80
  -2  -1  -9    8.20    3.30
   2   1   9    3.20    8.30
   2   1   9    9.40    3.50
  -3  -1  -9   41.20    4.30
  -3  -1  -9   32.30    4.30
   3   1   9   31.80    4.20
  -4  -1  -9   58.89    5.90
  -4  -1  -9   47.70    4.40
   4   1   9   56.69    5.10
  -5  -1  -9  131.29    8.50
  -5  -1  -9  131.99    6.80
   5   1   9  140.69    7.80
  -6  -1  -9   25.70    4.80
   6   1   9    0.20    9.70
   6   1   9   25.60    4.10
  -7  -1  -9   13.90    4.80
   7   1   9    0.90    9.30
   7   1   9    8.60    3.40
  -8  -1  -9  329.67   15.50
   8   1   9  314.37   13.20
  -9  -1  -9   61.19    7.60
   9   1   9    8.20   12.50
 -10  -1  -9    9.00    6.30
  10   1   9    1.60   12.90
 -11  -1  -9   13.10    6.70
  11   1   9    7.30   13.20
 -12  -1  -9    3.40    6.80
  12   1   9    2.40   14.10
   8  -2  -9   -2.10    5.40
  -8   2   9   -2.70    5.70
   7  -2  -9   20.00    6.00
  -7   2   9   17.10    6.40
   6  -2  -9   61.19    7.40
  -6   2   9   51.09    7.30
   5  -2  -9   -1.50    4.40
  -5   2   9    0.90    4.40
   4  -2  -9    2.20    4.10
  -4   2   9   -2.10    3.70
   3  -2  -9    0.80    3.30
   3  -2  -9   -2.40    2.30
  -3   2   9   -2.00    7.80
  -3   2   9   -4.70    3.30
   2  -2  -9   19.00    3.10
   2  -2  -9   18.80    4.30
  -2   2   9   21.80    4.60
   1  -2  -9  255.67   11.50
   1  -2  -9  245.88    9.90
  -1   2   9  258.87   11.60
   0  -2  -9   53.69    5.50
   0  -2  -9   49.10    4.50
   0   2   9   50.19    5.50
  -1  -2  -9   36.80    4.10
  -1  -2  -9   29.40    4.40
   1   2   9   33.40    4.80
  -2  -2  -9    8.50    3.00
  -2  -2  -9    7.40    3.10
   2   2   9    8.40    3.60
   2   2   9    1.80    7.20
  -3  -2  -9    0.80    2.60
  -3  -2  -9    9.90    3.40
   3   2   9    3.60    3.20
   3   2   9    1.80    6.70
  -4  -2  -9   14.60    3.70
  -4  -2  -9   10.10    2.90
   4   2   9   -1.30    7.60
   4   2   9    7.70    3.40
  -5  -2  -9   13.00    4.20
  -5  -2  -9    6.10    2.50
   5   2   9    4.20    3.30
   5   2   9    2.30    8.60
  -6  -2  -9   94.09    8.10
   6   2   9  109.79    7.40
  -7  -2  -9   -2.30    3.80
   7   2   9   -0.60    9.30
   7   2   9    0.70    3.30
  -9  -2  -9   15.40    5.50
   9   2   9   10.90    3.80
   9   2   9   -4.60   11.90
 -10  -2  -9   -5.90    5.10
  10   2   9    1.90    3.60
  10   2   9   -3.20   12.90
 -11  -2  -9   -4.90    5.90
 -11  -2  -9   -2.70    6.60
  11   2   9   -6.40   14.00
 -12  -2  -9    2.40    6.50
  12   2   9   -8.00   14.30
   8  -3  -9   -8.10    5.40
  -8   3   9   -3.50    6.10
   7  -3  -9    1.00    5.80
  -7   3   9    1.50    5.60
   6  -3  -9   -1.80    4.30
  -6   3   9    3.50    5.30
   5  -3  -9   14.70    4.90
  -5   3   9   14.20    5.50
   4  -3  -9    5.80    4.40
  -4   3   9   -0.80    3.70
   3  -3  -9    9.20    3.00
   3  -3  -9   19.20    4.50
  -3   3   9   11.20    4.50
   2  -3  -9   17.10    4.50
   2  -3  -9   20.40    3.40
  -2   3   9   18.10    4.50
   1  -3  -9    6.40    3.80
   1  -3  -9   11.50    3.00
  -1   3   9    7.80    4.00
  -1   3   9    0.20    5.90
   0  -3  -9  180.98    9.20
   0  -3  -9  188.58    8.80
   0   3   9  182.08    9.70
  -1  -3  -9    0.90    3.00
  -1  -3  -9   -1.40    2.60
   1   3   9    5.20    3.50
   1   3   9    2.70    6.10
  -2  -3  -9    1.70    2.90
  -2  -3  -9    2.00    2.80
   2   3   9    2.00    6.00
   2   3   9    1.90    3.30
  -3  -3  -9    5.50    2.80
  -3  -3  -9    6.10    3.30
   3   3   9    7.60    3.60
   3   3   9   -0.70    6.20
  -4  -3  -9    7.70    2.70
  -4  -3  -9    9.30    3.70
   4   3   9    3.00    7.00
   4   3   9    1.40    3.40
  -5  -3  -9   17.00    4.30
   5   3   9   -2.60    7.10
   5   3   9   11.30    3.70
  -6  -3  -9   24.40    5.00
   6   3   9   15.90    4.00
   6   3   9   -0.30    7.50
  -7  -3  -9   24.90    5.30
   7   3   9   -0.10   10.00
   7   3   9   28.80    4.80
  -8  -3  -9   26.00    5.60
   8   3   9   25.00    4.50
   8   3   9   -1.90   11.10
  -9  -3  -9   37.70    7.00
   9   3   9   40.50    5.60
 -10  -3  -9    1.00    4.30
 -10  -3  -9   -1.50    5.40
  10   3   9   -0.80   13.10
 -11  -3  -9   16.70    6.00
 -11  -3  -9   14.20    6.60
  11   3   9   -5.40   13.60
 -12  -3  -9    0.70    5.50
 -12  -3  -9    5.70    6.40
   7  -4  -9    7.90    5.80
  -7   4   9    3.70    5.60
   6  -4  -9    3.60    4.80
  -6   4   9    4.20    5.50
   5  -4  -9   24.30    6.00
  -5   4   9   19.30    5.50
   4  -4  -9   10.70    4.50
  -4   4   9   16.20    4.90
  -4   4   9   15.80    3.80
   3  -4  -9    7.30    4.30
   3  -4  -9    4.00    3.10
  -3   4   9    6.20    4.50
   2  -4  -9   78.49    6.30
   2  -4  -9   87.79    7.60
  -2   4   9   96.49    7.70
   1  -4  -9   -3.50    3.30
   1  -4  -9   -0.30    2.60
  -1   4   9    6.30    3.90
   0  -4  -9   25.90    4.00
   0  -4  -9   21.40    4.50
   0   4   9   21.20    4.50
  -1  -4  -9   31.40    4.40
  -1  -4  -9   29.80    4.40
   1   4   9   30.60    4.80
  -2  -4  -9   50.29    4.90
  -2  -4  -9   46.30    5.40
   2   4   9   43.20    5.40
  -3  -4  -9    9.60    3.70
  -3  -4  -9   10.30    3.10
   3   4   9    0.30    5.80
   3   4   9    9.20    3.90
  -4  -4  -9   21.50    3.30
  -4  -4  -9   23.00    4.40
   4   4   9   20.70    4.20
  -5  -4  -9  114.79    8.20
   5   4   9   87.89    7.30
  -6  -4  -9   40.80    5.80
   6   4   9   28.50    5.00
  -7  -4  -9    8.60    4.60
   7   4   9    3.10    3.60
   7   4   9   -6.90    9.20
  -8  -4  -9    7.30    4.50
   8   4   9    2.70    3.70
   8   4   9   -5.50   10.60
  -9  -4  -9   11.10    5.50
   9   4   9   15.50    4.60
   9   4   9    6.30   13.50
 -10  -4  -9   12.10    6.20
 -10  -4  -9   12.20    5.40
  10   4   9   -1.40   13.20
 -11  -4  -9    0.00    5.40
 -11  -4  -9    1.10    6.20
  11   4   9   -5.10   14.40
   7  -5  -9    2.30    5.50
  -7   5   9   -0.70    5.40
   6  -5  -9    7.20    5.30
  -6   5   9    4.20    5.20
   5  -5  -9    2.30    5.00
  -5   5   9    6.90    4.70
  -5   5   9    6.20    4.80
   4  -5  -9   48.50    6.70
  -4   5   9   57.39    7.40
  -4   5   9   50.89    5.60
   3  -5  -9   48.30    6.30
   3  -5  -9   45.30    5.50
  -3   5   9   53.09    6.70
   2  -5  -9   -2.20    3.90
   2  -5  -9    0.10    3.00
  -2   5   9    2.50    4.20
   1  -5  -9    1.90    3.70
   1  -5  -9    2.00    2.90
  -1   5   9    0.60    4.00
   0  -5  -9   23.10    4.80
   0  -5  -9   29.50    4.50
   0   5   9   24.80    4.80
  -1  -5  -9  135.89    8.20
  -1  -5  -9  142.99    8.70
   1   5   9  143.99    9.40
  -2  -5  -9   -4.70    2.80
  -2  -5  -9    0.70    3.20
   2   5   9   -3.50    3.50
  -3  -5  -9   34.70    4.00
  -3  -5  -9   30.60    4.90
   3   5   9   22.20    4.60
  -4  -5  -9    8.80    2.50
  -4  -5  -9   10.60    3.90
   4   5   9   -1.50    5.60
   4   5   9    3.20    3.50
  -5  -5  -9    1.30    3.50
   5   5   9    2.60    3.30
   5   5   9   -1.20    7.10
  -6  -5  -9    1.20    3.60
   6   5   9    0.50    8.80
   6   5   9    3.10    3.90
  -7  -5  -9   13.20    4.80
   7   5   9    2.80   10.70
   7   5   9    3.70    4.10
  -8  -5  -9    8.40    4.60
   8   5   9   12.70    4.50
   8   5   9   -7.40   10.90
  -9  -5  -9    2.80    5.10
   9   5   9    0.60   13.20
   9   5   9    3.50    4.30
 -10  -5  -9   12.60    5.90
 -10  -5  -9   12.40    5.70
  10   5   9  -11.80   12.80
 -11  -5  -9   -2.50    5.30
 -11  -5  -9    4.40    6.00
  11   5   9   -5.70   13.90
   7  -6  -9    9.50    6.20
  -7   6   9    0.70    5.50
   6  -6  -9   -7.80    5.40
  -6   6   9    6.40    5.30
   5  -6  -9    4.70    5.30
  -5   6   9   -1.90    4.00
  -5   6   9   -1.80    4.70
   4  -6  -9    2.30    4.70
  -4   6   9   -1.20    3.50
  -4   6   9    2.50    5.00
   3  -6  -9    0.50    3.70
   3  -6  -9   -0.30    4.30
  -3   6   9    1.10    4.80
   2  -6  -9   63.39    6.50
   2  -6  -9   50.09    6.50
  -2   6   9   55.19    6.80
   1  -6  -9   15.30    4.30
   1  -6  -9    8.70    4.00
  -1   6   9    8.30    4.60
   0  -6  -9    6.80    3.80
   0  -6  -9    6.00    3.70
   0   6   9   -0.90    4.10
  -1  -6  -9    4.70    3.40
  -1  -6  -9    5.20    3.80
   1   6   9   -1.50    4.10
  -2  -6  -9   50.89    5.20
  -2  -6  -9   47.30    5.90
   2   6   9   38.60    5.60
  -3  -6  -9   16.40    4.30
  -3  -6  -9   14.00    3.30
   3   6   9    9.80    4.00
  -4  -6  -9    6.10    3.90
   4   6   9    5.30    4.10
  -5  -6  -9   31.30    5.40
   5   6   9   36.30    5.90
  -6  -6  -9    9.60    4.60
   6   6   9   13.70    4.80
   6   6   9    4.30    9.30
  -7  -6  -9   -3.00    3.80
   7   6   9   -0.80   10.30
   7   6   9    2.30    4.00
  -8  -6  -9   13.50    5.10
   8   6   9   -7.40   11.50
   8   6   9   16.10    4.90
  -9  -6  -9   16.20    6.00
   9   6   9    7.40    5.10
   9   6   9   -3.10   12.50
 -10  -6  -9    3.30    5.80
 -10  -6  -9   -6.10    5.40
  10   6   9    1.30   13.90
 -11  -6  -9   19.20    7.50
 -11  -6  -9    6.40    6.50
  11   6   9   -4.00   14.90
   6  -7  -9    7.80    6.00
  -6   7   9   14.20    5.80
  -6   7   9   10.00    5.30
   5  -7  -9    4.30    5.60
  -5   7   9   -0.10    4.40
  -5   7   9   -0.20    5.40
   4  -7  -9   27.80    6.30
  -4   7   9   32.90    5.70
  -4   7   9   41.30    6.90
   3  -7  -9   13.90    4.70
   3  -7  -9   21.80    5.80
  -3   7   9   14.00    5.50
   2  -7  -9  102.59    8.20
   2  -7  -9   87.89    8.40
  -2   7   9  108.79    9.10
   1  -7  -9   70.79    7.10
   1  -7  -9   66.39    7.10
  -1   7   9   63.89    7.30
   0  -7  -9   23.00    5.00
   0  -7  -9   16.20    4.80
   0   7   9   26.50    5.80
  -1  -7  -9    9.60    4.00
  -1  -7  -9   10.00    4.30
   1   7   9    2.60    4.40
  -2  -7  -9    6.30    3.40
  -2  -7  -9    8.30    4.30
   2   7   9    4.70    4.30
  -3  -7  -9    6.00    4.00
  -3  -7  -9   13.40    3.50
   3   7   9   10.30    4.80
  -4  -7  -9   11.60    4.50
   4   7   9   10.60    4.60
  -5  -7  -9    2.50    4.30
   5   7   9   -1.10    4.10
  -6  -7  -9    4.00    4.20
   6   7   9    4.60    4.80
  -7  -7  -9   13.90    5.00
   7   7   9   20.00    5.70
   7   7   9   -0.10   11.90
  -8  -7  -9    1.40    4.90
   8   7   9    4.60    4.90
   8   7   9   -7.90   10.70
  -9  -7  -9    6.20    5.40
   9   7   9    6.90    5.60
   9   7   9   -9.00   12.50
 -10  -7  -9    1.90    6.20
 -10  -7  -9    2.40    5.70
  10   7   9   -5.30   13.70
   5  -8  -9   15.90    6.60
  -5   8   9   19.30    6.40
  -5   8   9   22.60    6.00
   4  -8  -9    4.80    4.70
  -4   8   9    5.60    5.10
  -4   8   9    9.70    5.00
   3  -8  -9    5.10    4.90
  -3   8   9    2.30    5.00
  -3   8   9    7.60    4.70
   2  -8  -9  225.48   12.10
   2  -8  -9  188.08   11.80
  -2   8   9  190.18   12.70
   1  -8  -9   95.99    8.70
   1  -8  -9   96.99    8.60
  -1   8   9   81.09    8.50
   0  -8  -9   55.69    7.00
   0  -8  -9   37.70    5.90
   0   8   9   29.90    6.10
  -1  -8  -9    4.20    4.30
  -1  -8  -9    5.20    3.80
   1   8   9   11.00    4.80
  -2  -8  -9    9.60    3.90
  -2  -8  -9   14.20    5.00
   2   8   9   14.50    5.30
  -3  -8  -9   11.80    4.70
  -3  -8  -9   12.90    3.90
   3   8   9    6.60    4.90
  -4  -8  -9   -0.60    3.90
   4   8   9    7.40    4.60
  -5  -8  -9   -2.40    4.50
   5   8   9    1.20    4.60
  -6  -8  -9    4.80    4.90
   6   8   9    6.50    5.00
  -7  -8  -9   14.50    6.00
   7   8   9    1.20    5.00
  -8  -8  -9    1.50    5.40
   8   8   9   13.40    5.90
  -9  -8  -9   28.20    6.90
   9   8   9   17.90    6.30
 -10  -8  -9   -7.20    6.20
  10   8   9    5.70    6.50
   4  -9  -9   -0.40    4.90
  -4   9   9    4.30    5.30
  -4   9   9    0.90    4.80
   3  -9  -9    8.40    5.20
  -3   9   9    8.80    5.60
  -3   9   9    3.60    4.90
   2  -9  -9    9.80    5.30
   2  -9  -9   21.30    5.80
  -2   9   9   19.30    6.50
   1  -9  -9   78.19    8.30
   1  -9  -9   74.29    8.30
  -1   9   9   60.59    7.90
   0  -9  -9   20.40    5.70
   0  -9  -9   16.60    4.60
   0   9   9   13.70    5.80
  -1  -9  -9   11.90    4.80
  -1  -9  -9   12.90    5.30
   1   9   9   14.50    5.70
  -2  -9  -9    5.50    3.60
  -2  -9  -9    1.10    4.00
   2   9   9    4.20    4.90
  -3  -9  -9   -1.30    4.80
   3   9   9    1.10    4.90
  -4  -9  -9   10.80    5.60
   4   9   9   -0.70    4.70
  -5  -9  -9    2.10    5.00
   5   9   9    2.60    5.10
  -6  -9  -9   12.30    5.40
   6   9   9   16.70    5.90
  -7  -9  -9   -3.20    5.10
   7   9   9    4.10    5.80
  -8  -9  -9   -1.00    5.60
   8   9   9    6.70    5.80
  -9  -9  -9   -1.30    5.70
   9   9   9   -0.70    6.10
   3 -10  -9    8.30    5.60
  -3  10   9    7.90    5.30
  -3  10   9    1.60    5.60
   2 -10  -9   45.40    7.40
   2 -10  -9   37.70    6.80
  -2  10   9   33.60    7.40
   1 -10  -9   43.20    6.80
   1 -10  -9   45.90    7.50
  -1  10   9   32.80    6.80
   0 -10  -9   57.49    6.90
   0 -10  -9   46.20    7.10
   0  10   9   40.40    7.70
  -1 -10  -9    2.50    4.50
  -1 -10  -9    6.50    4.60
   1  10   9   -4.20    4.80
  -2 -10  -9   28.90    5.50
  -2 -10  -9   27.70    6.60
   2  10   9   25.80    6.50
  -3 -10  -9    5.60    5.50
   3  10   9    2.50    5.30
  -4 -10  -9   90.39    9.20
   4  10   9   78.69    9.10
  -5 -10  -9   18.80    6.30
   5  10   9   18.50    5.90
  -6 -10  -9   -3.60    5.30
   6  10   9   -0.50    5.50
  -7 -10  -9   -4.50    5.20
   7  10   9   -0.20    5.90
   8  10   9   24.40    7.20
   1 -11  -9   19.30    6.60
   1 -11  -9   17.90    5.80
  -1  11   9    9.90    5.90
   0 -11  -9    3.90    5.40
   0 -11  -9   -0.80    3.90
   0  11   9    1.90    5.90
  -1 -11  -9    1.80    4.40
  -1 -11  -9    7.60    5.70
   1  11   9    4.80    5.30
  -2 -11  -9    8.00    5.70
   2  11   9    1.70    5.70
  -3 -11  -9   52.89    7.80
   3  11   9   35.20    7.30
  -4 -11  -9   -2.40    5.00
   4  11   9   -1.00    5.40
  -5 -11  -9   21.00    7.00
   5  11   9    7.10    6.00
  -6 -11  -9    3.50    6.30
   6  11   9   14.40    6.60
   1   8 -10   47.70    7.90
  -1  -8  10    2.30   15.40
   0   8 -10   -1.20    5.60
   0  -8  10    0.50   17.40
  -1   8 -10    5.70    5.50
   1  -8  10   -1.10   17.40
  -2   8 -10    9.30    5.70
   2  -8  10   16.80   19.60
  -3   8 -10   43.20    6.90
   3  -8  10   -6.40   17.90
  -4   8 -10    2.30    5.30
   4  -8  10   -1.20   16.30
  -5   8 -10    4.70    5.30
   3   7 -10   -2.30    5.20
  -3  -7  10    1.60   16.40
   2   7 -10   -0.70    4.90
  -2  -7  10    1.50   17.30
   1   7 -10   -1.00    5.20
  -1  -7  10   -4.00   17.70
   0   7 -10   -2.20    5.00
   0  -7  10    4.30   16.70
  -1   7 -10    7.80    5.40
   1  -7  10    7.90   19.00
  -2   7 -10   13.20    5.20
   2  -7  10    1.20   18.50
  -3   7 -10    1.00    4.50
   3  -7  10    5.80   16.80
  -4   7 -10   22.20    6.10
   4  -7  10   -5.40   15.20
  -5   7 -10   -1.30    4.20
  -5   7 -10   -3.80    4.30
   5  -7  10    7.60   18.70
  -6   7 -10   15.40    5.40
  -6   7 -10   10.70    5.60
   6  -7  10    4.30   15.60
  -7   7 -10    0.90    5.90
  -7   7 -10    8.00    4.80
   4   6 -10   12.00    6.30
  -4  -6  10   31.30    7.10
  -4  -6  10   -2.20   16.80
   3   6 -10   -9.70    5.30
  -3  -6  10   -3.90   14.00
  -3  -6  10    2.60    4.90
   2   6 -10    5.60    5.60
  -2  -6  10    6.30   15.60
   1   6 -10   -1.40    5.00
  -1  -6  10   -5.80   14.90
   0   6 -10   22.30    5.90
   0  -6  10    4.60   17.90
  -1   6 -10   -0.20    4.20
   1  -6  10    8.00   18.40
  -2   6 -10   53.09    7.00
   2  -6  10    5.10   16.50
  -3   6 -10    2.50    4.60
   3  -6  10    0.90   18.10
  -4   6 -10    8.60    4.50
  -4   6 -10    8.50    5.10
   4  -6  10    0.00   15.70
  -5   6 -10    1.50    4.80
  -5   6 -10    4.40    4.50
   5  -6  10   -3.40   16.50
  -6   6 -10   -3.10    4.90
  -6   6 -10    5.60    4.40
   6  -6  10   -0.90   15.20
  -7   6 -10   -4.50    5.20
  -7   6 -10    1.40    4.20
   7  -6  10   -0.70   14.60
  -8   6 -10    4.20    4.50
  -8   6 -10    8.70    6.30
   8  -6  10    1.90   15.70
   5   5 -10   -1.50    5.20
  -5  -5  10   -2.30   15.20
  -5  -5  10    2.20    5.00
   4   5 -10   -4.60    5.20
  -4  -5  10    0.10    4.70
  -4  -5  10   -7.30   14.00
   3   5 -10   56.99    7.60
  -3  -5  10   64.09    7.90
   2   5 -10   -0.50    4.70
  -2  -5  10    3.80    4.30
  -2  -5  10   -9.20   13.60
   1   5 -10   27.00    5.80
  -1  -5  10   40.90    5.90
  -1  -5  10   -4.20   16.20
   0   5 -10   -5.90    4.30
   0  -5  10   -5.30   16.60
  -1   5 -10    2.40    4.50
   1  -5  10   -2.60   17.00
  -2   5 -10    3.30    4.40
   2  -5  10   -0.40   17.90
  -3   5 -10    3.50    4.50
  -3   5 -10    2.80    5.00
   3  -5  10   -4.40   17.80
  -4   5 -10   10.90    4.30
  -4   5 -10    8.40    4.60
   4  -5  10    3.00   17.30
  -5   5 -10    5.00    4.30
  -5   5 -10    3.40    4.60
   5  -5  10    6.70   17.00
  -6   5 -10   38.70    5.70
  -6   5 -10   45.00    6.80
   6  -5  10    2.90   17.10
  -7   5 -10   -0.60    3.70
  -7   5 -10    1.00    5.30
   7  -5  10   -2.10   14.40
  -8   5 -10   17.40    4.90
  -8   5 -10   13.90    6.70
   8  -5  10   -4.40   15.20
  -9   5 -10    8.20    6.60
   9  -5  10    8.00   14.90
   6   4 -10   -3.70    5.70
  -6  -4  10    2.40    6.10
   5   4 -10    4.60    5.70
  -5  -4  10   -3.70    5.00
  -5  -4  10   -5.00   15.00
   4   4 -10    6.70    5.20
  -4  -4  10    1.50   13.50
  -4  -4  10   17.50    5.60
   3   4 -10   11.50    5.50
  -3  -4  10    5.30    5.00
  -3  -4  10   -3.00   13.90
   2   4 -10   20.40    5.80
  -2  -4  10   -8.00   14.60
  -2  -4  10   25.20    5.80
   1   4 -10   23.80    5.70
  -1  -4  10   21.20    5.20
  -1  -4  10   -0.80   15.30
   0   4 -10   66.09    7.10
   0  -4  10   71.99    6.80
  -1   4 -10   48.60    6.20
   1  -4  10   -5.90   15.00
  -2   4 -10    0.70    4.20
   2  -4  10    7.50   17.50
  -3   4 -10    6.70    4.10
  -3   4 -10    3.00    3.80
   3  -4  10  -10.30   16.20
  -4   4 -10   -0.40    3.60
  -4   4 -10    0.20    4.00
   4  -4  10    3.00   16.50
  -5   4 -10   -1.50    4.20
  -5   4 -10   -2.60    3.50
   5  -4  10    3.90   14.30
  -6   4 -10    4.60    4.10
  -6   4 -10    0.50    4.70
   6  -4  10    6.60   16.40
  -7   4 -10    9.80    4.40
  -7   4 -10    5.30    5.20
   7  -4  10   -1.50   15.90
  -8   4 -10   10.50    5.80
   8  -4  10   16.80   15.90
  -9   4 -10    5.00    6.00
   9  -4  10  -10.10   14.60
 -10   4 -10    8.90    5.90
  10  -4  10    7.30   16.20
   6   3 -10   -4.20    5.50
  -6  -3  10   -1.60   14.60
  -6  -3  10    0.70    5.90
   5   3 -10   -3.60    5.20
  -5  -3  10   -1.80   13.80
  -5  -3  10   -1.40    4.90
   4   3 -10   57.59    7.70
  -4  -3  10   47.40    7.50
   3   3 -10   11.60    5.30
  -3  -3  10    9.70    5.10
  -3  -3  10    0.10   14.50
   2   3 -10    0.60    4.20
  -2  -3  10   -7.20   11.30
  -2  -3  10    1.50    4.20
   1   3 -10   -4.80    3.70
  -1  -3  10    3.40   14.60
  -1  -3  10    2.90    4.00
   0   3 -10   27.40    5.10
   0  -3  10   24.80    4.70
   0  -3  10   -7.90   12.40
  -1   3 -10    7.70    4.30
   1  -3  10    3.10    3.30
   1  -3  10    4.10   14.70
  -2   3 -10   99.59    6.70
  -2   3 -10   96.19    7.90
   2  -3  10   92.59    6.60
  -3   3 -10    1.90    3.30
  -3   3 -10    7.20    3.90
   3  -3  10    3.70   13.70
  -4   3 -10    0.20    3.60
  -4   3 -10    5.60    4.10
   4  -3  10    6.00   16.20
  -5   3 -10    4.90    3.80
  -5   3 -10   -1.70    3.80
   5  -3  10   -2.80   15.70
  -6   3 -10   -4.10    4.70
  -6   3 -10    1.60    3.60
   6  -3  10   -3.20   14.80
  -7   3 -10   41.40    6.90
  -7   3 -10   30.70    5.20
   7  -3  10   24.60   16.90
  -8   3 -10    7.70    6.10
   8  -3  10    6.50   15.90
  -9   3 -10   22.40    6.80
   9  -3  10    8.90   15.70
 -10   3 -10    5.10    6.10
  10  -3  10   -3.50   14.90
   7   2 -10   -1.90    9.50
   7   2 -10   -8.70    4.90
  -7  -2  10   -2.80    6.10
   6   2 -10   -5.00    5.50
   6   2 -10   -1.10    9.40
  -6  -2  10    0.00    5.60
   5   2 -10    4.10    5.60
  -5  -2  10   15.10   15.00
  -5  -2  10    3.90    5.50
   4   2 -10    9.20    5.30
  -4  -2  10    7.00    4.70
  -4  -2  10    3.20   13.10
   3   2 -10   19.00    5.30
  -3  -2  10   25.40    5.70
  -3  -2  10   -4.80   12.40
   2   2 -10   30.20    5.30
  -2  -2  10   25.00    5.00
  -2  -2  10   -3.10   12.40
   1   2 -10   37.30    5.60
  -1  -2  10    2.40   12.80
  -1  -2  10   37.30    5.50
   0   2 -10   31.50    5.00
   0  -2  10   -5.00   11.90
   0  -2  10   31.30    4.60
  -1   2 -10    4.40    4.00
  -1   2 -10   10.90    3.00
   1  -2  10   -1.80   12.60
   1  -2  10    3.90    3.30
  -2   2 -10   13.60    3.50
  -2   2 -10   10.30    3.80
   2  -2  10    0.00   12.10
   2  -2  10   13.70    3.60
  -3   2 -10   17.90    4.00
  -3   2 -10   12.40    3.90
   3  -2  10   14.40    3.50
   3  -2  10   -4.60   12.30
  -4   2 -10   -0.20    3.40
  -4   2 -10    0.70    3.60
   4  -2  10   -0.80   12.20
  -5   2 -10   63.59    6.10
  -5   2 -10   73.39    7.30
  -6   2 -10  173.28   11.00
  -6   2 -10  151.78    8.80
  -7   2 -10    3.10    3.50
  -7   2 -10    9.50    5.30
   7  -2  10   -0.90   15.20
  -8   2 -10   -3.40    5.30
   8  -2  10    1.30   15.40
  -9   2 -10    5.90    6.20
   9  -2  10    1.60   15.10
 -10   2 -10    1.80    5.30
  10  -2  10    0.10   13.60
 -11   2 -10   -0.60    6.70
  11  -2  10   -3.80   14.00
   7   1 -10   -6.30    4.70
   7   1 -10   -5.70    9.10
  -7  -1  10    3.80    6.30
   6   1 -10    1.20    9.20
   6   1 -10    0.00    5.50
  -6  -1  10    4.70    5.80
   5   1 -10    1.80    4.40
  -5  -1  10    2.10   12.90
  -5  -1  10    3.70    5.20
   4   1 -10   43.90    6.70
  -4  -1  10   48.90    6.90
   3   1 -10   64.19    7.40
  -3  -1  10   55.39    6.90
   2   1 -10    1.10    4.00
  -2  -1  10    2.20    3.90
  -2  -1  10   -5.50   10.00
   1   1 -10   28.90    5.30
  -1  -1  10    0.40   10.80
  -1  -1  10   28.50    5.00
   0   1 -10    4.00    3.80
   0  -1  10    0.30   11.30
   0  -1  10    5.10    3.60
  -1   1 -10    3.10    3.80
  -1   1 -10    2.20    2.50
   1  -1  10    0.20    3.20
   1  -1  10   -8.60    9.80
  -2   1 -10    2.40    2.80
  -2   1 -10    6.30    3.70
   2  -1  10    4.70    3.00
   2  -1  10    8.20   12.30
  -3   1 -10    2.10    3.40
  -3   1 -10    3.30    3.20
   3  -1  10   -2.50    2.60
   3  -1  10    0.60   11.70
  -4   1 -10    4.20    3.70
  -4   1 -10    3.90    3.20
   4  -1  10    3.40    3.00
   4  -1  10   -7.70   10.80
  -5   1 -10   16.20    4.60
  -5   1 -10   12.40    3.70
   5  -1  10   -1.90   11.70
   5  -1  10   14.90    3.50
  -6   1 -10   59.79    5.60
  -6   1 -10   73.19    7.80
  -7   1 -10   69.49    8.00
  -8   1 -10   42.20    7.20
   8  -1  10    7.20   14.70
  -9   1 -10    6.60    5.60
   9  -1  10   -0.90   13.90
 -10   1 -10    1.80    6.40
  10  -1  10    1.70   14.80
 -11   1 -10    9.20    6.40
  11  -1  10   -2.90   12.40
   7   0 -10   -4.70    5.60
  -7   0  10    2.40    6.40
   6   0 -10    6.20   10.50
   6   0 -10   19.20    6.30
  -6   0  10   17.60    6.40
   5   0 -10   -1.10    5.10
   5   0 -10    2.00    8.50
  -5   0  10   -3.10    4.70
   4   0 -10   -2.10    4.50
  -4   0  10   -2.10   10.60
  -4   0  10   -1.60    4.00
   3   0 -10    0.70    4.20
  -3   0  10   -2.00    9.70
  -3   0  10    2.20    4.20
   2   0 -10    8.80    4.30
  -2   0  10   11.10    4.00
  -2   0  10   -1.60    9.80
   1   0 -10    4.90    3.70
  -1   0  10   -0.30    9.50
  -1   0  10    3.70    3.70
   0   0 -10   19.10    3.10
   0   0 -10   20.40    4.20
   0   0  10   19.90    4.50
   0   0  10    1.20    9.50
  -1   0 -10    2.50    3.60
  -1   0 -10    3.80    2.70
   1   0  10   -5.40    9.00
   1   0  10    2.80    3.40
  -2   0 -10   23.00    3.80
  -2   0 -10   25.40    4.50
   2   0  10   18.80    3.80
  -3   0 -10    7.20    3.40
  -3   0 -10    4.30    3.50
   3   0  10   -5.90    9.40
   3   0  10    2.10    3.10
  -4   0 -10   45.90    5.50
  -4   0 -10   42.10    4.80
   4   0  10   42.40    4.70
  -5   0 -10   12.80    3.60
  -5   0 -10   10.60    4.10
   5   0  10   12.30    3.50
   5   0  10    0.90   11.00
  -6   0 -10   -5.10    3.90
  -6   0 -10    0.50    3.00
   6   0  10   -4.60   10.70
   6   0  10   -1.10    2.90
  -7   0 -10   36.00    6.00
   7   0  10   -7.80   12.00
  -8   0 -10   97.39    9.50
  -9   0 -10   14.50    6.30
   9   0  10    1.60   13.30
 -10   0 -10   22.00    6.50
  10   0  10    2.50   12.70
 -11   0 -10   -3.10    6.40
  11   0  10    1.20   14.00
   7  -1 -10   -9.00    4.90
  -7   1  10   -3.60    5.70
   6  -1 -10    1.30    5.40
  -6   1  10    2.70    5.30
   5  -1 -10    6.00    5.20
  -5   1  10    5.70    4.90
   4  -1 -10   18.90    5.10
  -4   1  10   -0.80   10.70
  -4   1  10   18.10    4.80
   3  -1 -10   44.10    6.20
  -3   1  10   46.00    6.40
   2  -1 -10   10.80    4.40
  -2   1  10    3.70    8.90
  -2   1  10    7.80    3.90
   1  -1 -10    2.60    2.40
   1  -1 -10    4.10    3.90
  -1   1  10    3.30    8.70
  -1   1  10    3.50    3.60
   0  -1 -10    9.20    4.00
   0  -1 -10   12.20    2.90
   0   1  10    6.60    3.70
   0   1  10   -0.10    8.30
  -1  -1 -10    2.90    2.70
  -1  -1 -10    0.40    3.30
   1   1  10    0.20    3.10
   1   1  10    0.60    8.50
  -2  -1 -10    6.80    3.10
  -2  -1 -10   -1.60    3.20
   2   1  10   -1.60    8.30
   2   1  10    4.80    3.50
  -3  -1 -10   17.50    3.90
  -3  -1 -10   18.40    3.70
   3   1  10   -3.30    8.80
   3   1  10   23.70    4.10
  -4  -1 -10   12.70    3.30
  -4  -1 -10   13.00    4.00
   4   1  10    5.20    3.30
   4   1  10   -0.40    9.30
  -5  -1 -10   86.99    6.20
  -5  -1 -10  100.19    8.00
   5   1  10   86.49    6.90
  -6  -1 -10   35.50    5.80
   6   1  10   36.60    4.90
  -7  -1 -10  372.66   16.60
   7   1  10  368.46   14.40
  -8  -1 -10   14.30    5.70
   8   1  10    0.20   11.40
   8   1  10   13.40    3.90
  -9  -1 -10   19.60    6.30
   9   1  10    3.20   13.20
 -10  -1 -10   14.00    6.80
  10   1  10   -0.30   11.70
 -11  -1 -10   18.70    7.40
  11   1  10    2.60   14.00
   7  -2 -10   12.80    6.20
  -7   2  10   14.40    6.70
   6  -2 -10    6.50    5.20
  -6   2  10    2.10    5.20
   5  -2 -10    0.60    4.70
  -5   2  10   -2.40    4.80
   4  -2 -10    1.70    4.40
  -4   2  10   -0.70    4.00
   3  -2 -10   10.60    4.60
  -3   2  10    7.40    4.20
   2  -2 -10    1.40    3.50
   2  -2 -10    4.10    2.70
  -2   2  10   -2.10    7.90
  -2   2  10    0.10    4.20
   1  -2 -10   -3.40    3.20
   1  -2 -10   -1.10    2.30
  -1   2  10    2.00    3.80
  -1   2  10   -1.20    7.60
   0  -2 -10  100.79    6.50
   0  -2 -10   86.79    7.20
   0   2  10  101.09    7.70
  -1  -2 -10   42.50    5.20
  -1  -2 -10   43.60    4.80
   1   2  10   42.30    5.30
  -2  -2 -10    9.80    3.60
  -2  -2 -10   10.40    3.40
   2   2  10   -0.40    7.40
   2   2  10    9.20    3.70
  -3  -2 -10   18.70    3.80
  -3  -2 -10   17.30    4.00
   3   2  10    1.10    7.70
   3   2  10   16.70    4.20
  -4  -2 -10   14.10    4.10
  -4  -2 -10   16.80    3.50
   4   2  10   14.80    3.90
   4   2  10    3.60    8.40
  -5  -2 -10   -0.30    2.60
  -5  -2 -10    4.70    3.80
   5   2  10    4.70    9.20
   5   2  10    1.70    3.50
  -6  -2 -10  295.97   14.10
   6   2  10  315.27   13.00
  -7  -2 -10  630.84   23.30
   7   2  10  613.34   21.40
  -8  -2 -10    6.70    5.00
   8   2  10   -2.00   10.70
   8   2  10    6.20    3.90
  -9  -2 -10    7.60    5.50
   9   2  10   -3.30    3.50
   9   2  10   -5.40   11.60
 -10  -2 -10    4.80    5.50
  10   2  10   -1.50   12.90
 -11  -2 -10    1.70    6.50
  11   2  10    6.50   14.10
   7  -3 -10    7.00    6.40
  -7   3  10    5.80    6.40
   6  -3 -10    0.50    5.50
  -6   3  10   -2.00    5.30
   5  -3 -10   20.30    6.00
  -5   3  10   23.00    6.30
   4  -3 -10    2.00    4.50
  -4   3  10    6.90    4.70
   3  -3 -10    3.80    3.80
  -3   3  10    3.00    4.10
   2  -3 -10    5.10    4.20
   2  -3 -10    2.30    2.60
  -2   3  10    3.80    4.00
   1  -3 -10    8.70    4.10
   1  -3 -10    5.10    2.80
  -1   3  10    6.70    4.30
   0  -3 -10   12.20    3.30
   0  -3 -10    9.60    4.00
   0   3  10   15.40    4.50
  -1  -3 -10   50.29    5.20
  -1  -3 -10   47.10    5.10
   1   3  10   48.50    5.70
  -2  -3 -10   14.90    3.80
  -2  -3 -10   12.00    3.70
   2   3  10    6.40    3.70
   2   3  10   -0.80    6.90
  -3  -3 -10    1.60    3.30
  -3  -3 -10    4.50    3.20
   3   3  10    3.70    3.70
   3   3  10   -5.00    6.70
  -4  -3 -10   -1.00    3.20
  -4  -3 -10    1.40    2.70
   4   3  10    3.80    3.60
   4   3  10    1.20    7.80
  -5  -3 -10   31.20    5.10
   5   3  10   25.80    4.90
  -6  -3 -10  203.98   11.30
   6   3  10  175.18    9.90
  -7  -3 -10   61.19    7.40
   7   3  10   52.79    6.10
  -8  -3 -10    7.40    5.40
   8   3  10    6.80   11.40
   8   3  10    7.10    4.10
  -9  -3 -10   -2.80    5.20
   9   3  10    0.90    3.90
   9   3  10   -1.70   12.20
 -10  -3 -10    6.20    6.20
  10   3  10    3.50    3.80
  10   3  10    7.10   13.50
 -11  -3 -10   14.80    7.00
  11   3  10   -4.00   13.10
  11   3  10    2.80    4.10
   7  -4 -10    4.20    6.00
  -7   4  10   -5.00    5.40
   6  -4 -10   -2.50    5.20
  -6   4  10    2.90    5.50
   5  -4 -10   13.80    5.60
  -5   4  10   13.50    5.60
   4  -4 -10    3.40    4.60
  -4   4  10   -3.30    4.50
   3  -4 -10   11.40    3.60
   3  -4 -10   11.80    4.70
  -3   4  10   13.10    5.10
   2  -4 -10   32.10    4.40
   2  -4 -10   31.40    5.60
  -2   4  10   34.10    6.00
   1  -4 -10   25.40    4.90
   1  -4 -10   18.20    3.90
  -1   4  10   20.80    4.90
   0  -4 -10   18.50    4.00
   0  -4 -10   22.40    4.70
   0   4  10   18.90    5.00
  -1  -4 -10   21.80    4.20
  -1  -4 -10   28.90    4.70
   1   4  10   25.20    4.90
  -2  -4 -10   17.90    4.00
  -2  -4 -10   15.30    3.80
   2   4  10   18.10    4.60
  -3  -4 -10   20.40    4.40
  -3  -4 -10   26.60    4.00
   3   4  10   23.50    4.80
  -4  -4 -10    5.90    2.80
  -4  -4 -10    7.50    3.60
   4   4  10    3.80    3.90
   4   4  10    3.70    6.90
  -5  -4 -10   31.70    5.30
   5   4  10   28.20    5.10
  -6  -4 -10   10.00    4.40
   6   4  10    0.90    8.70
   6   4  10   13.70    4.50
  -7  -4 -10   11.40    4.70
   7   4  10   -5.00    8.70
   7   4  10    5.10    4.30
  -8  -4 -10   18.00    5.60
   8   4  10    1.80   11.40
   8   4  10   13.30    4.60
  -9  -4 -10    9.40    5.90
   9   4  10    4.00   12.40
   9   4  10    0.20    3.90
 -10  -4 -10   16.90    6.00
  10   4  10   -4.80   12.30
  10   4  10   10.60    4.50
 -11  -4 -10    1.90    6.40
  11   4  10   -5.60   14.20
  11   4  10    7.20    4.60
   6  -5 -10    2.80    5.80
  -6   5  10    2.20    5.80
   5  -5 -10    5.60    5.40
  -5   5  10    4.30    5.50
   4  -5 -10   33.10    6.40
  -4   5  10   32.00    6.80
  -4   5  10   30.60    7.40
   3  -5 -10   12.10    3.90
   3  -5 -10   14.60    5.50
  -3   5  10   16.90    5.60
   2  -5 -10   13.80    4.00
   2  -5 -10   11.30    5.10
  -2   5  10   11.90    4.90
   1  -5 -10   14.20    3.90
   1  -5 -10   21.30    5.10
  -1   5  10   10.10    4.90
   0  -5 -10   81.29    7.40
   0  -5 -10   83.59    7.00
   0   5  10   79.19    8.00
  -1  -5 -10   16.20    4.20
  -1  -5 -10   14.80    4.00
   1   5  10   11.90    4.60
  -2  -5 -10    1.60    3.40
  -2  -5 -10   -1.70    3.10
   2   5  10   -2.10    3.90
  -3  -5 -10   -0.80    3.10
  -3  -5 -10   -1.80    2.80
   3   5  10    4.40    3.90
  -4  -5 -10   46.90    5.70
  -4  -5 -10   45.10    5.90
   4   5  10   43.90    5.80
  -5  -5 -10   40.40    5.90
   5   5  10   32.30    5.20
  -6  -5 -10   18.10    4.80
   6   5  10   18.80    4.90
   6   5  10    2.70    9.00
  -7  -5 -10    5.40    4.50
   7   5  10   -2.00    9.90
   7   5  10    5.60    4.50
  -8  -5 -10   23.80    5.80
   8   5  10    0.60   10.90
   8   5  10   18.80    5.30
  -9  -5 -10   -0.50    5.20
   9   5  10    1.10    4.20
   9   5  10    7.60   13.00
 -10  -5 -10   -1.00    5.50
  10   5  10   -6.50   12.60
  10   5  10    2.70    4.60
 -11  -5 -10   -6.60    5.70
  11   5  10   -1.90   14.30
  11   5  10    1.70    4.70
   6  -6 -10    7.60    6.20
  -6   6  10    5.20    5.70
   5  -6 -10    8.20    5.70
  -5   6  10   -0.40    5.70
   4  -6 -10   13.60    5.30
  -4   6  10   31.00    7.10
  -4   6  10   22.90    4.90
   3  -6 -10   14.00    4.40
   3  -6 -10    5.80    4.60
  -3   6  10    2.40    5.20
   2  -6 -10   13.70    5.10
   2  -6 -10   17.10    4.70
  -2   6  10   18.70    5.70
   1  -6 -10   74.29    7.40
   1  -6 -10   81.09    7.40
  -1   6  10   78.49    8.20
   0  -6 -10   -3.60    3.70
   0  -6 -10    0.00    3.70
   0   6  10    5.30    4.70
  -1  -6 -10    9.30    4.10
  -1  -6 -10    8.80    3.90
   1   6  10    7.80    4.90
  -2  -6 -10   14.70    3.80
  -2  -6 -10   21.70    4.90
   2   6  10   15.10    4.90
  -3  -6 -10   22.00    3.90
  -3  -6 -10   27.10    5.00
   3   6  10   18.30    5.20
  -4  -6 -10   -2.40    3.80
   4   6  10    2.20    4.00
  -5  -6 -10   27.60    5.60
   5   6  10   27.10    5.40
  -6  -6 -10   46.10    6.80
   6   6  10   48.70    6.40
  -7  -6 -10   14.00    5.40
   7   6  10   -1.00    9.70
   7   6  10   16.90    5.50
  -8  -6 -10    3.30    5.30
   8   6  10    4.10    4.90
   8   6  10    3.40   12.20
  -9  -6 -10    8.10    5.90
   9   6  10   -7.20   11.40
   9   6  10    2.90    4.70
 -10  -6 -10    4.10    6.20
  10   6  10    6.00    5.10
  10   6  10   -3.00   14.10
   5  -7 -10    7.40    6.00
  -5   7  10   -0.80    4.60
  -5   7  10   -0.50    5.00
   4  -7 -10   -4.10    5.10
  -4   7  10   -1.30    5.00
  -4   7  10   -4.60    3.60
   3  -7 -10   66.79    7.20
   3  -7 -10   55.19    7.30
  -3   7  10   52.79    7.70
   2  -7 -10   11.40    4.90
   2  -7 -10   13.10    4.90
  -2   7  10   15.80    5.50
   1  -7 -10    6.30    4.50
   1  -7 -10   10.10    4.20
  -1   7  10   11.80    5.80
   0  -7 -10   41.00    5.90
   0  -7 -10   29.40    5.30
   0   7  10   27.20    5.90
  -1  -7 -10   10.20    4.10
  -1  -7 -10    9.70    4.20
   1   7  10    5.60    5.40
  -2  -7 -10   -1.40    3.70
  -2  -7 -10   -4.40    3.40
   2   7  10    0.20    4.50
  -3  -7 -10   16.00    4.70
  -3  -7 -10   19.30    4.10
   3   7  10   13.90    5.30
  -4  -7 -10   13.20    4.80
   4   7  10   12.30    5.10
  -5  -7 -10    0.20    4.30
   5   7  10    1.30    4.20
  -6  -7 -10   29.70    6.20
   6   7  10   32.70    6.30
  -7  -7 -10   20.00    5.90
   7   7  10   14.30    5.70
  -8  -7 -10   13.40    6.00
   8   7  10   13.50    5.90
  -9  -7 -10   13.30    6.30
   9   7  10   -5.00   13.20
   9   7  10   15.40    5.90
 -10  -7 -10   54.99    8.70
  10   7  10   -0.40   13.90
   5  -8 -10    6.40    5.80
  -5   8  10   -0.40    6.00
   4  -8 -10    4.40    5.30
  -4   8  10    5.20    6.00
  -4   8  10    2.30    4.70
   3  -8 -10    7.20    5.20
  -3   8  10    7.00    5.30
  -3   8  10    5.40    4.60
   2  -8 -10   32.40    5.80
   2  -8 -10   16.00    5.70
  -2   8  10   29.80    6.80
   1  -8 -10  106.69    9.40
   1  -8 -10  121.09    9.80
  -1   8  10  124.39   10.90
   0  -8 -10   40.80    6.50
   0  -8 -10   40.10    6.10
   0   8  10   37.20    6.90
  -1  -8 -10   -0.20    4.00
  -1  -8 -10    1.00    4.00
   1   8  10    0.60    5.20
  -2  -8 -10    0.70    4.10
  -2  -8 -10   -2.00    3.60
   2   8  10   -1.80    4.80
  -3  -8 -10   -0.90    4.30
   3   8  10    1.80    4.90
  -4  -8 -10    7.60    4.80
   4   8  10    5.40    5.20
  -5  -8 -10   30.60    6.60
   5   8  10   23.70    5.80
  -6  -8 -10   -0.60    5.10
   6   8  10    2.80    5.30
  -7  -8 -10   23.20    6.60
   7   8  10   21.70    6.40
  -8  -8 -10   23.80    7.00
   8   8  10   18.50    6.70
  -9  -8 -10   -3.60    5.80
   9   8  10    3.90    5.80
   4  -9 -10   15.40    6.00
  -4   9  10   21.90    6.90
   3  -9 -10    7.40    5.60
  -3   9  10    5.70    5.60
  -3   9  10    2.70    5.10
   2  -9 -10   38.80    6.80
   2  -9 -10   44.10    7.00
  -2   9  10   39.10    7.60
   1  -9 -10    0.30    4.00
   1  -9 -10    8.50    5.30
  -1   9  10    1.70    5.30
   0  -9 -10   47.90    7.00
   0  -9 -10   66.89    8.20
   0   9  10   46.60    7.60
  -1  -9 -10   -1.50    4.50
  -1  -9 -10   -4.40    3.70
   1   9  10   -0.80    5.70
  -2  -9 -10   -0.50    5.10
  -2  -9 -10    2.00    3.90
   2   9  10    4.80    5.20
  -3  -9 -10   47.00    7.00
   3   9  10   33.60    6.40
  -4  -9 -10   -2.70    4.70
   4   9  10    5.60    5.30
  -5  -9 -10    4.60    5.40
   5   9  10   -0.30    5.30
  -6  -9 -10    5.10    5.50
   6   9  10    6.40    5.70
  -7  -9 -10    1.60    4.90
   7   9  10   -9.30    5.30
  -8  -9 -10    0.50    5.00
   8   9  10    2.90    5.90
   2 -10 -10   18.60    6.20
   2 -10 -10   31.70    6.30
  -2  10  10   27.30    7.30
   1 -10 -10   56.59    7.90
   1 -10 -10   69.09    8.70
  -1  10  10   57.99    8.40
   0 -10 -10   22.30    6.20
   0 -10 -10   21.40    5.80
   0  10  10    6.50    6.00
  -1 -10 -10   10.00    5.40
  -1 -10 -10    9.20    4.90
   1  10  10    3.50    5.50
  -2 -10 -10    0.90    5.20
   2  10  10   -0.50    5.50
  -3 -10 -10    8.10    5.80
   3  10  10   10.00    6.30
  -4 -10 -10   16.00    5.90
   4  10  10   16.30    6.70
  -5 -10 -10   15.40    6.10
   5  10  10    6.40    6.10
  -6 -10 -10    0.50    5.60
   6  10  10    1.40    5.50
  -7 -10 -10   -4.60    4.60
   7  10  10   -2.50    5.90
   0 -11 -10   -0.30    5.70
   0 -11 -10    0.90    4.90
[truncated: 63,332 more chars]
