# Supplementary material for: Synthesis and Characterization of 2-(((2,7-Dihydroxynaphthalen-1-yl)methylene)amino)-3′,6′-bis(ethylamino)-2′,7′-dimethylspiro[isoindoline-1,9′-xanthen]-3-one and Colorimetric Detection of Uranium in Water
Source: Molbank. Author manuscript; Available in PMC 2023 Sep 29. (PMC10540563; doi:10.3390/m1725)
Supplement: Mol Document [file NIHMS1933183-supplement-Mol_Document.mol]

DS_4_203c_0m_a
  --CCDC--081523    3D                              

 91 95  0  0  0  0  0  0  0  0999 V2000
   11.8316    8.5172    8.4492 O      0
    8.8736    8.0525    4.7719 N      0
   10.3728    8.2443    6.6451 C      0
   10.4313    9.1838    6.5162 H      0
    8.2782    7.4781    4.3776 H      0
   15.6741    9.3049   11.1230 N      0
    9.5899    7.4817    5.8025 C      0
   16.4105    8.9216   11.5502 H      0
    8.0114    5.6988   12.5989 O      0
    8.6416    5.3621   12.1119 H      0
   10.9159    5.0677   10.1062 N      0
    9.5339    6.0813    5.9943 C      0
   11.4857   11.8708   11.1174 O      0
   10.0347    5.7256   10.9421 N      0
   10.2478    5.5330    7.0356 C      0
   10.2117    4.5916    7.1611 H      0
   11.3869   12.7973   11.2405 H      0
   11.0261    6.2905    7.9181 C      0
   11.0731    7.6421    7.6801 C      0
   11.8251    5.6462    9.0333 C      0
   12.8318    6.6242    9.5893 C      0
   12.8096    7.9615    9.2693 C      0
   13.7311    8.8608    9.7567 C      0
   13.6787    9.7774    9.5109 H      0
   14.7382    8.4245   10.6103 C      0
   14.7922    7.0581   10.9771 C      0
   13.8518    6.2051   10.4564 C      0
   13.8930    5.2859   10.6948 H      0
    8.7335    5.2148    5.0626 C      0
    9.0299    5.3664    4.1407 H      0
    7.7836    5.4403    5.1413 H      0
    8.8665    4.2723    5.2970 H      0
   15.8429    6.5499   11.9256 C      0
   16.7285    6.6603   11.5229 H      0
   15.6838    5.6002   12.1106 H      0
   15.7992    7.0569   12.7635 H      0
   12.5224    4.3643    8.6008 C      0
   13.5295    4.2380    7.6535 C      0
   13.8157    4.9854    7.1411 H      0
   14.1024    2.9907    7.4782 C      0
   14.7898    2.8836    6.8312 H      0
   13.6997    1.8958    8.2194 C      0
   14.1247    1.0554    8.0918 H      0
   12.6784    2.0180    9.1483 C      0
   12.3858    1.2687    9.6524 H      0
   12.0919    3.2731    9.3219 C      0
   11.0496    3.7114   10.2677 C      0
   10.0212    7.0061   11.0039 C      0
   10.5895    7.5050   10.4291 H      0
    9.1586    7.7090   11.9313 C      0
    8.1917    7.0386   12.6859 C      0
    7.3582    7.7257   13.5944 C      0
    6.7073    7.2483   14.0941 H      0
    7.4848    9.0613   13.7547 C      0
    6.9008    9.5134   14.3518 H      0
    8.4656    9.8013   13.0550 C      0
    8.6342   11.1843   13.2752 C      0
    8.0578   11.6322   13.8832 H      0
    9.6032   11.8904   12.6353 C      0
    9.7014   12.8225   12.7888 H      0
   10.4549   11.2227   11.7475 C      0
   10.3198    9.8882   11.4940 C      0
   10.9074    9.4653   10.8786 H      0
    9.3159    9.1292   12.1329 C      0
   15.8315   10.6380   10.5705 C      0
   15.0115   11.1673   10.7404 H      0
   15.9621   10.5792    9.5913 H      0
   17.0238   11.3312   11.2035 C      0
   17.8458   10.8596   10.9530 H      0
   16.9272   11.3226   12.1785 H      0
   17.0696   12.2577   10.8878 H      0
    8.7101    9.4973    4.6064 C      0
    8.6569    9.9268    5.4964 H      0
    7.8618    9.6795    4.1284 H      0
    9.8431   10.0866    3.8405 C      0
    9.9080    9.6498    2.9659 H      0
   10.6770    9.9504    4.3363 H      0
    9.6896   11.0464    3.7162 H      0
   10.3899    3.0478   11.0663 O      0
   10.4433   13.2451    6.5506 N      0
    9.6399   11.7828    8.4797 C      0
    8.9400   11.1794    8.1545 H      0
    9.2766   12.3519    9.1903 H      0
   10.3867   11.2559    8.8334 H      0
   10.1014   12.6011    7.4042 C      0
    4.8100    1.3707   15.1139 N      0
    5.9148    3.3366   13.8945 C      0
    5.8009    3.2162   12.9291 H      0
    6.8705    3.3600   14.1102 H      0
    5.4975    4.1796   14.1703 H      0
    5.2885    2.2353   14.5960 C      0
  1 19  1
  1 22  1
  2  5  1
  2  7  1
  2 72  1
  3  4  1
  3  7  1
  3 19  1
  6  8  1
  6 25  1
  6 65  1
  7 12  1
  9 10  1
  9 51  1
 11 14  1
 11 20  1
 11 47  1
 12 15  1
 12 29  1
 13 17  1
 13 61  1
 14 48  1
 15 16  1
 15 18  1
 18 19  1
 18 20  1
 20 21  1
 20 37  1
 21 22  1
 21 27  1
 22 23  1
 23 24  1
 23 25  1
 25 26  1
 26 27  1
 26 33  1
 27 28  1
 29 30  1
 29 31  1
 29 32  1
 33 34  1
 33 35  1
 33 36  1
 37 38  1
 37 46  1
 38 39  1
 38 40  1
 40 41  1
 40 42  1
 42 43  1
 42 44  1
 44 45  1
 44 46  1
 46 47  1
 47 79  1
 48 49  1
 48 50  1
 50 51  1
 50 64  1
 51 52  1
 52 53  1
 52 54  1
 54 55  1
 54 56  1
 56 57  1
 56 64  1
 57 58  1
 57 59  1
 59 60  1
 59 61  1
 61 62  1
 62 63  1
 62 64  1
 65 66  1
 65 67  1
 65 68  1
 68 69  1
 68 70  1
 68 71  1
 72 73  1
 72 74  1
 72 75  1
 75 76  1
 75 77  1
 75 78  1
 80 85  1
 81 82  1
 81 83  1
 81 84  1
 81 85  1
 86 91  1
 87 88  1
 87 89  1
 87 90  1
 87 91  1
M  END
$$$$
