# Supplementary material for: Synthesis and Characterization of 2-(((2,7-Dihydroxynaphthalen-1-yl)methylene)amino)-3′,6′-bis(ethylamino)-2′,7′-dimethylspiro[isoindoline-1,9′-xanthen]-3-one and Colorimetric Detection of Uranium in Water
Source: Molbank. Author manuscript; Available in PMC 2023 Sep 29. (PMC10540563; doi:10.3390/m1725)
Supplement: 3D Structure Mol [file NIHMS1933183-supplement-3D_Structure_Mol.mol]

DS_4_203c_0m_a
  corina  09152308193D 1   1.00000     0.00000      
CORINA 4.4.0 0026  12.08.2021
 91 95  0  0  0  0  0  0  0  0999 V2000
   -4.6870    4.5318    3.3187 O      0
   -9.2702    6.1058    3.3990 N      0
   -6.9666    5.2898    3.3469 C      0
   -6.7803    5.9028    2.4655 H      0
   -9.0399    6.4408    2.4755 H      0
   -0.1809    3.4900    1.9340 N      0
   -8.0560    5.9157    4.2093 C      0
    0.7282    3.9276    1.9219 H      0
   -4.3434   12.9252    3.8123 O      0
   -4.8249   13.5572    4.3635 H      0
   -3.3270    7.7671    5.6641 N      0
   -7.6145    7.2630    4.7759 C      0
   -0.4839   12.5671    0.6586 O      0
   -3.7665    8.8557    4.8222 N      0
   -6.2828    7.1148    5.5139 C      0
   -6.4518    6.3960    6.3285 H      0
    0.2163   13.0895    0.2441 H      0
   -5.2176    6.5502    4.5831 C      0
   -5.6636    5.1477    4.1472 C      0
   -3.8385    6.4565    5.2490 C      0
   -2.9000    5.8627    4.1961 C      0
   -3.3487    4.4537    3.8267 C      0
   -2.4639    3.8960    2.7074 C      0
   -2.6639    4.4428    1.7845 H      0
   -0.9870    3.9791    3.0652 C      0
   -0.5726    5.4113    3.3937 C      0
   -1.4309    5.9366    4.5509 C      0
   -1.1851    5.3204    5.4145 H      0
   -7.5091    8.3061    3.6681 C      0
   -6.7674    7.9855    2.9365 H      0
   -8.4772    8.4163    3.1795 H      0
   -7.2074    9.2619    4.0965 H      0
   -0.6980    6.3115    2.1708 C      0
   -1.7329    6.3174    1.8286 H      0
   -0.3965    7.3255    2.4336 H      0
   -0.0544    5.9357    1.3755 H      0
   -3.9391    5.6348    6.5287 C      0
   -2.5683    5.0573    6.8751 C      0
   -2.3147    4.2573    6.1882 H      0
   -2.5723    4.4944    8.3032 C      0
   -3.4216    3.8283    8.4310 H      0
   -2.6963    5.6854    9.2548 C      0
   -2.6372    5.3306   10.2872 H      0
   -4.0442    6.3559    9.0157 C      0
   -4.8359    5.6893    9.3785 H      0
   -4.3305    6.7053    7.5562 C      0
   -3.6466    7.9795    7.0751 C      0
   -2.6218    9.6239    4.3146 C      0
   -1.9998    9.9441    5.1505 H      0
   -3.1280   10.8521    3.5556 C      0
   -3.8706   11.7780    4.5212 C      0
   -2.9197   12.2225    5.6344 C      0
   -3.4487   12.8821    6.3223 H      0
   -1.7325   12.9693    5.0231 C      0
   -2.0932   13.8443    4.4824 H      0
   -0.9900   12.0434    4.0575 C      0
    0.1972   12.7903    3.4462 C      0
   -0.1634   13.6653    2.9055 H      0
    0.9398   11.8644    2.4807 C      0
    1.7855   12.3965    2.0451 H      0
   -0.0111   11.4199    1.3675 C      0
   -1.1983   10.6731    1.9788 C      0
   -1.8757   10.3564    1.1857 H      0
   -1.9408   11.5990    2.9443 C      0
   -0.0602    2.0264    1.9674 C      0
   -1.0523    1.5786    1.9090 H      0
    0.4213    1.7226    2.8969 H      0
    0.7820    1.5568    0.7796 C      0
    0.8715    0.4707    0.8044 H      0
    1.7741    2.0045    0.8380 H      0
    0.3005    1.8605   -0.1499 H      0
  -10.0557    4.8664    3.3287 C      0
   -9.4528    4.0795    2.8756 H      0
  -10.3501    4.5653    4.3340 H      0
  -11.3067    5.1030    2.4802 C      0
  -11.9096    5.8899    2.9333 H      0
  -11.0123    5.4041    1.4749 H      0
  -11.8895    4.1833    2.4280 H      0
   -2.4595    8.2415    7.8238 O      0
    9.5625   19.9974   17.2069 N      0
    7.3672   19.9306   16.1237 C      0
    6.7855   20.3180   15.2872 H      0
    7.4243   18.8443   16.0544 H      0
    6.8861   20.2100   17.0610 H      0
    8.7786   20.5195   16.0795 C      0
   17.3395   26.6725   24.1266 N      0
   15.1441   26.6058   23.0434 C      0
   14.5625   26.9931   22.2069 H      0
   15.2013   25.5195   22.9741 H      0
   14.6631   26.8852   23.9807 H      0
   16.5556   27.1946   22.9992 C      0
  1 19  1
  1 22  1
  2  5  1
  2  7  1
  2 72  1
  3  4  1
  3  7  1
  3 19  1
  6  8  1
  6 25  1
  6 65  1
  7 12  1
  9 10  1
  9 51  1
 11 14  1
 11 20  1
 11 47  1
 12 15  1
 12 29  1
 13 17  1
 13 61  1
 14 48  1
 15 16  1
 15 18  1
 18 19  1
 18 20  1
 20 21  1
 20 37  1
 21 22  1
 21 27  1
 22 23  1
 23 24  1
 23 25  1
 25 26  1
 26 27  1
 26 33  1
 27 28  1
 29 30  1
 29 31  1
 29 32  1
 33 34  1
 33 35  1
 33 36  1
 37 38  1
 37 46  1
 38 39  1
 38 40  1
 40 41  1
 40 42  1
 42 43  1
 42 44  1
 44 45  1
 44 46  1
 46 47  1
 47 79  1
 48 49  1
 48 50  1
 50 51  1
 50 64  1
 51 52  1
 52 53  1
 52 54  1
 54 55  1
 54 56  1
 56 57  1
 56 64  1
 57 58  1
 57 59  1
 59 60  1
 59 61  1
 61 62  1
 62 63  1
 62 64  1
 65 66  1
 65 67  1
 65 68  1
 68 69  1
 68 70  1
 68 71  1
 72 73  1
 72 74  1
 72 75  1
 75 76  1
 75 77  1
 75 78  1
 80 85  1
 81 82  1
 81 83  1
 81 84  1
 81 85  1
 86 91  1
 87 88  1
 87 89  1
 87 90  1
 87 91  1
M  END
$$$$
